# Supplementary material for: 3D chromatin maps of a brown alga reveal U/V sex chromosome spatial organization
Source: Nat Commun. 2024 Nov 6;15:9590. doi: 10.1038/s41467-024-53453-5 (PMC11541908; doi:10.1038/s41467-024-53453-5)
Supplement: Supplementary file 5 — Supplementary Dataset 1 [file 41467_2024_53453_MOESM5_ESM.xlsx]

## Sheet: Supplementary Data 1
Supplementary Data 1: Ectocarpus strains used in this study
Sample	Reference	sex/generation
Ec25f	CCAP1310/3	female/gametophyte
Ec32 f	CCAP1310/4	male/gametophyte
Ec560f	MPI-Ec560	female/gametophyte
Ec561m	MPI-Ec561	male/gametophyte
