# Supplementary material for: 3D chromatin maps of a brown alga reveal U/V sex chromosome spatial organization
Source: Nat Commun. 2024 Nov 6;15:9590. doi: 10.1038/s41467-024-53453-5 (PMC11541908; doi:10.1038/s41467-024-53453-5)
Supplement: Supplementary file 6 — Supplementary Dataset 2 [file 41467_2024_53453_MOESM6_ESM.xlsx]

## Sheet: Supplementary Data 2
Supplementary Data 2: Nanopore long reads statistics.
sample ID	Reads number	Bases	N50 (bp)	Median read length (bp)
Ec25 f	6270000	21100000000	6920	1650
Ec32 m	6050000	11700000000	3780	920
