# Supplementary material for: 3D chromatin maps of a brown alga reveal U/V sex chromosome spatial organization
Source: Nat Commun. 2024 Nov 6;15:9590. doi: 10.1038/s41467-024-53453-5 (PMC11541908; doi:10.1038/s41467-024-53453-5)
Supplement: Supplementary file 7 — Supplementary Dataset 3 [file 41467_2024_53453_MOESM7_ESM.xlsx]

## Sheet: Supplementary Data 3
Supplementary Data 3: Statistics of number of Hi-C reads in the different samples and replicates.
Hi-C Library	Ec561 male rep1	Ec561 male rep2	Ec560 female rep1	Ec560 female rep2
Sequenced Reads	607,240,465	214,727,510	276,419,699	167,345,735
Normal Paired	241,025,299 (39.69%)	110,886,763 (51.64%)	168,579,037 (60.99%)	105,321,085 (62.94%)
Chimeric Paired	138,372,917 (22.79%)	83,987,454 (39.11%)	82,144,434 (29.72%)	49,113,582 (29.35%)
Chimeric Ambiguous	26,549,914 (4.37%)	16,484,533 (7.68%)	19,570,258 (7.08%)	10,101,300 (6.04%)
Unmapped	201,292,335 (33.15%)	3,368,760 (1.57%)	6,125,970 (2.22%)	2,809,768 (1.68%)
Ligation Motif Present	358,969,019 (59.11%)	152,598,047 (71.07%)	165,596,763 (59.91%)	89,859,400 (53.70%)
Alignable (Normal+Chimeric Paired)	379,398,216 (62.48%)	194,874,217 (90.75%)	250,723,471 (90.70%)	154,434,667 (92.28%)
Unique Reads	236,065,727 (38.88%)	147,220,309 (68.56%)	169,540,463 (61.33%)	99,201,370 (59.28%)
PCR Duplicates	142,618,866 (23.49%)	47,283,290 (22.02%)	80,053,510 (28.96%)	54,971,682 (32.85%)
Optical Duplicates	713,623 (0.12%)	370,618 (0.17%)	1,129,498 (0.41%)	261,615 (0.16%)
Library Complexity Estimate	366,444,931	332,183,665	300,476,543	160,981,752
Intra-fragment	13,347,744 (2.20% / 5.65%)	8,167,109 (3.80% / 5.55%)	8,169,031 (2.96% / 4.82%)	8,875,396 (5.30% / 8.95%)
Below MAPQ Threshold	48,986,575 (8.07% / 20.75%)	29,033,657 (13.52% / 19.72%)	37,549,020 (13.58% / 22.15%)	19,861,526 (11.87% / 20.02%)
Hi-C Contacts	173,731,408 (28.61% / 73.59%)	(51.24% / 74.73%)	123,822,412 (44.80% / 73.03%)	70,464,448 (42.11% / 71.03%)
Ligation Motif Present	129,897,411 (21.39% / 55.03%)	83,192,590 (38.74% / 56.51%)	76,757,898 (27.77% / 45.27%)	48,199,058 (28.80% / 48.59%)
3' Bias (Long Range)	61% - 39%	71% - 29%	61% - 39%	61% - 39%
Pair Type %(L-I-O-R)	25% - 25% - 25% - 25%	25% - 25% - 25% - 25%	25% - 25% - 25% - 25%	25% - 25% - 25% - 25%
Inter-chromosomal	60,844,751 (10.02% / 25.77%)	50,777,391 (23.65% / 34.49%)	40,109,012 (14.51% / 23.66%)	22,714,524 (13.57% / 22.90%)
Intra-chromosomal	112,886,657 (18.59% / 47.82%)	59,242,152 (27.59% / 40.24%)	83,713,400 (30.28% / 49.38%)	47,749,924 (28.53% / 48.13%)
Intra Short Short Range (<20Kb)	64,377,541 (10.60% / 27.27%)	30,372,516 (14.14% / 20.63%)	39,402,698 (14.25% / 23.24%)	25,269,601 (15.10% / 25.47%)
Inter Short Long Range (>20Kb)	48,507,733 (7.99% / 20.55%)	28,869,160 (13.44% / 19.61%)	44,309,135 (16.03% / 26.13%)	22,479,476 (13.43% / 22.66%)
