# Supplementary material for: 3D chromatin maps of a brown alga reveal U/V sex chromosome spatial organization
Source: Nat Commun. 2024 Nov 6;15:9590. doi: 10.1038/s41467-024-53453-5 (PMC11541908; doi:10.1038/s41467-024-53453-5)
Supplement: Supplementary file 8 — Supplementary Dataset 4 [file 41467_2024_53453_MOESM8_ESM.xlsx]

## Sheet: Supplementary Data 4
Supplementary Data 4: Genome statistics (chromosome level assembly). Note that Chromosome (chr) 13 is the sex chromosome. Statistics are shown separately for male (V) and female (U) sex chromosomes.
chromosome ID	size (bp)	number of gaps	GC (%)	repeats (%)
chr_01	10736289	2	54.13	22.33
chr_02	7155920	3	53.38	29.72
chr_03	6998232	0	53.34	29.7
chr_04	10654542	0	53.62	27.75
chr_05	7796404	0	53.36	32.06
chr_06	9048210	1	53.89	26.05
chr_07	8105816	0	53.56	30.02
chr_08	6781392	0	53.66	30.59
chr_09	5976570	0	53.51	31.85
chr_10	6866618	0	53.69	27.47
chr_11	6893608	1	53.96	31.24
chr_12	8641059	0	54.18	24.29
chr_13 (V)	7072209	0	52.39	48.85 (PARs:46.82/ SDR: 62.34)
chr_14	6813310	0	54.12	23.42
chr_15	5678262	0	53.49	30.72
chr_16	6069681	2	53.78	30.65
chr_17	5290476	0	53.54	32.96
chr_18	5377518	0	53.62	27.23
chr_19	5887744	0	53.66	27.85
chr_20	5303785	0	53.53	24.54
chr_21	7385322	1	53.65	32.67
chr_22	4688895	0	53.33	33.14
chr_23	5572666	0	53.32	34.79
chr_24	5249107	0	53.45	33.43
chr_25	4800996	0	53.19	33.25
chr_26	7710247	0	54.10	31.83
chr_27	7867002	0	54.15	25.31
HiC_scaffold_28	3169585	0	53.01	73.59
HiC_scaffold_29	4342813	1	52.79	74.15
HiC_scaffold_30	6186345	5	52.75	74.96
HiC_scaffold_33	25000	0	53.09	54.28
HiC_scaffold_34	25000	0	52.40	56.68
Ec25_SDR_F	1551053	0	52.29	68.32
Total	201721676	16	53.58	33.09
