# Supplementary material for: 3D chromatin maps of a brown alga reveal U/V sex chromosome spatial organization
Source: Nat Commun. 2024 Nov 6;15:9590. doi: 10.1038/s41467-024-53453-5 (PMC11541908; doi:10.1038/s41467-024-53453-5)
Supplement: Supplementary file 9 — Supplementary Dataset 5 [file 41467_2024_53453_MOESM9_ESM.xlsx]

## Sheet: Supplementary Data 5
Supplementary Data 5: Statistic of complete, single, duplicated, fragmented, and missing genes computed by BUSCO v5.7.0
eukaryota_odb10	number of genomes: 70, number of BUSCOs: 255
assembly name	Complete	Single-copy	Duplicated	Fragmented	Missing
V1 (contig level)	217 (85.1 %)	213 (83.50 %)	4 (1.60 %)	19 (7.50 %)	19 (7.40 %)
V2 (chromosome level)	218 (85.5 %)	214 (83.90 %)	4 (1.60 %)	18 (7.10 %)	19 (7.40 %)
V5 (reference genome)	226 (88.7 %)	222 (87.10 %)	4 (1.60 %)	12 (4.70 %)	17 (6.60 %)
stramenopiles_odb10	number of genomes: 27, number of BUSCOs: 100
assembly name	Complete	Single-copy	Duplicated	Fragmented	Missing
V1 (contig level)	92 (92 %)	92 (92 %)	0 (0 %)	2 (2 %)	6 (6 %)
V2 (chromosome level)	92 (92 %)	92 (92 %)	0 (0 %)	2 (2 %)	6 (6 %)
V5 (reference genome)	93 (93 %)	92 (92 %)	1 (1 %)	1 (1 %)	6 (6 %)
