# Supplementary material for: 3D chromatin maps of a brown alga reveal U/V sex chromosome spatial organization
Source: Nat Commun. 2024 Nov 6;15:9590. doi: 10.1038/s41467-024-53453-5 (PMC11541908; doi:10.1038/s41467-024-53453-5)
Supplement: Supplementary file 10 — Supplementary Dataset 6 [file 41467_2024_53453_MOESM10_ESM.xlsx]

## Sheet: Supplementary Data 6
Supplementary Data 6: Genomic coordinates and repeat densities for Ectocarpus putative centromeres. Centromeric coordinates were defined as the first to the last copy of ECR elements.
Chromosome	Cluster start (bp)	Cluster end (bp)	Length (bp)	ECR-1 (%)	ECR-2 (%)	Other interspersed repeats (%)	Tandem repeats (%)	Total repeats (%)
chromosome_01	3104540	3136772	32232	38.679	7.91139	47.1736	3.02184	96.7858
chromosome_02	1929219	1967813	38594	7.29129	12.4916	49.1216	3.90475	72.8092
chromosome_03	4144553	4221241	76688	13.7936	5.79491	25.2999	3.46469	48.3531
chromosome_04	6355501	6401888	46387	37.7132	5.65029	44.6332	1.03262	89.0293
chromosome_05	2891933	2937905	45972	54.3091	4.83773	19.7251	2.72775	81.5997
chromosome_06	5947747	6077840	130093	20.9735	2.41673	29.3928	2.49668	55.2797
chromosome_07	4808226	4849633	41407	8.05178	3.37383	63.709	3.63948	78.7741
chromosome_08	2255167	2292490	37323	14.3986	12.6115	52.9111	1.47094	81.3922
chromosome_09	4070031	4108792	38761	29.3181	15.304	24.5711	4.77284	73.9661
chromosome_10	1578472	1615068	36596	62.2308	11.6215	15.2476	3.69439	92.7943
chromosome_11	1151545	1257093	105548	4.90393	1.01565	28.3501	6.47857	40.7483
chromosome_12	6935873	6976145	40272	37.433	5.19468	40.3804	1.26391	84.272
chromosome_13 (V)	2476312	2630186	153874	7.63742	0.0558899	50.7012	5.36868	63.7632
chromosome_13 (U)	2578351	2647027	68676	28.368	3.59369	42.2462	1.7619	75.9698
chromosome_14	613571	646210	32639	27.1516	6.48917	46.3985	1.7954	81.8346
chromosome_15	2664579	2691099	26520	53.0882	12.3793	25.954	0.742836	92.1644
chromosome_16	1031785	1067768	35983	23.5278	4.15474	52.975	3.99633	84.6539
chromosome_17	1794312	1823564	29252	36.0351	5.42869	28.4493	1.63408	71.5472
chromosome_18	2086246	2125411	39165	21.9533	6.38325	31.4899	4.39168	64.2181
chromosome_19	2793918	2827824	33906	36.9758	6.89259	33.82	0.613461	78.3018
chromosome_20	845309	883245	37936	21.3834	2.69665	36.9543	11.0818	72.1162
chromosome_21	2519368	2552765	33397	43.0637	4.92859	25.2029	1.54804	74.7432
chromosome_22	2978182	2986385	8203	84.8714	2.56004	9.05766	0	96.4891
chromosome_23	765681	804659	38978	49.1842	15.7807	25.1527	0.146236	90.2637
chromosome_24	788485	864298	75813	24.5499	0.38252	19.3331	3.51259	47.7781
chromosome_25	3365475	3372289	6814	88.6997	4.18257	3.61021	0	96.4925
chromosome_26	2994374	3021610	27236	30.0485	25.3378	25.8261	3.63857	84.8509
chromosome_27	4978300	5024768	46468	16.9837	11.7457	52.7245	2.64268	84.0966
