# Supplementary material for: 3D chromatin maps of a brown alga reveal U/V sex chromosome spatial organization
Source: Nat Commun. 2024 Nov 6;15:9590. doi: 10.1038/s41467-024-53453-5 (PMC11541908; doi:10.1038/s41467-024-53453-5)
Supplement: Supplementary file 11 — Supplementary Dataset 7 [file 41467_2024_53453_MOESM11_ESM.xlsx]

## Sheet: Supplementary Data 7
Supplementary Data 7: Gene expression levels (transcripts per million, TPM) in the Ectocarpus male versus female samples used in this study (gametophytes)
Chr	Start	End	type	strand	Gene id	Male tpm	Female tpm	baseMean	log2FoldChange	lfcSE	stat	pvalue	padj	Significant
chr_01	10597	12995	gene	-	Ec-01_000030.1	0.0868403	0.297332	0.842172	-1.42741	2.45976	-0.580304	0.56171	0.720279	Unbiased
chr_01	14769	15254	gene	-	Ec-01_000040.1	3.54668	4.98763	3.92238	-0.143889	1.15277	-0.124821	0.900665	0.94881	Unbiased
chr_01	19639	23079	gene	+	Ec-01_000050.1	0.091137	0.326222	1.38063	-1.5378	1.97998	-0.776675	0.437351	0.618981	Unbiased
chr_01	24139	27860	gene	-	Ec-01_000060.1	8.10377	25.4253	116.586	-1.40826	0.410296	-3.43229	0.0005985	0.00445354	Female_biased
chr_01	28309	45024	gene	+	Ec-01_000070.1	21.7125	27.5352	794.205	-0.110612	0.328837	-0.336372	0.73659	0.84801	Unbiased
chr_01	45448	52340	gene	-	Ec-01_000080.1	4.77219	3.82515	58.6787	0.607743	0.536882	1.13199	0.25764	0.439994	Unbiased
chr_01	52495	59244	gene	+	Ec-01_000090.1	30.0788	60.6317	591.223	-0.794626	0.288021	-2.75892	0.0057993	0.0265162	Unbiased
chr_01	59292	62144	gene	-	Ec-01_000100.1	56.0799	195.028	687.069	-1.59915	0.347169	-4.60625	4.09997e-06	6.92427e-05	Female_biased
chr_01	62345	63921	gene	+	Ec-01_000110.1	5.22147	13.4935	28.4359	-1.12767	0.547053	-2.06135	0.0392696	0.114222	Unbiased
chr_01	67981	78199	gene	+	Ec-01_000120.1	9.76992	14.7428	240.582	-0.346425	0.270922	-1.27869	0.201006	0.371341	Unbiased
chr_01	81554	84639	gene	-	Ec-01_000130.1	38.6015	47.7075	261.905	-0.0690263	0.316871	-0.217838	0.827556	0.905611	Unbiased
chr_01	85888	89263	gene	-	Ec-01_000140.1	45.4366	60.1873	348.365	-0.152497	0.307199	-0.496411	0.619605	0.764306	Unbiased
chr_01	90421	94715	gene	+	Ec-01_000150.1	3.38867	10.5111	55.9023	-1.35832	0.53544	-2.53684	0.0111859	0.0442461	Unbiased
chr_01	96712	99505	gene	-	Ec-01_000160.1	22.9591	24.1852	128.828	0.183247	0.298388	0.614123	0.539134	0.702546	Unbiased
chr_01	116617	125712	gene	-	Ec-01_000180.1	65.565	49.4043	1044.35	0.627245	0.298565	2.10087	0.0356528	0.105895	Unbiased
chr_01	126183	135078	gene	+	Ec-01_000190.1	49.5791	34.7522	743.281	0.790466	0.374158	2.11265	0.0346304	0.103917	Unbiased
chr_01	136665	140125	gene	-	Ec-01_000200.1	1.52838	4.81975	20.6302	-1.31157	0.816933	-1.60548	0.108388	0.24126	Unbiased
chr_01	140352	146810	gene	+	Ec-01_000210.1	1.30571	4.42868	35.0322	-1.48541	0.502383	-2.95673	0.00310917	0.0165072	Unbiased
chr_01	163272	167656	gene	+	Ec-01_000240.1	36.7546	74.0583	462.498	-0.759077	0.268128	-2.83102	0.00463997	0.0223962	Unbiased
chr_01	167283	174197	gene	-	Ec-01_000250.1	22.8986	13.1571	249.735	1.0132	0.345161	2.93545	0.00333065	0.0173991	Unbiased
chr_01	182218	187328	gene	-	Ec-01_000270.1	8.02344	16.4901	120.564	-0.843256	0.348172	-2.42195	0.0154374	0.0567399	Unbiased
chr_01	198246	201490	gene	+	Ec-01_000290.1	26.5148	28.7253	175.927	0.177992	0.397099	0.448231	0.653986	0.788495	Unbiased
chr_01	201261	210470	gene	-	Ec-01_000300.1	7.9274	9.90464	161.714	-0.0688889	0.358687	-0.192059	0.847696	0.916362	Unbiased
chr_01	219041	229594	gene	+	Ec-01_000320.1	16.8408	12.9925	313.386	0.59622	0.282266	2.11226	0.0346638	0.103917	Unbiased
chr_01	229580	245004	gene	-	Ec-01_000330.1	11.4016	12.8046	361.967	0.0749064	0.304252	0.246198	0.805529	0.891676	Unbiased
chr_01	245131	266858	gene	+	Ec-01_000340.1	9.06722	15.2246	507.12	-0.49168	0.250634	-1.96174	0.0497925	0.136441	Unbiased
chr_01	268157	273511	gene	-	Ec-01_000360.1	37.0582	64.6817	532.046	-0.616982	0.398714	-1.54743	0.121759	0.261722	Unbiased
chr_01	273818	280741	gene	+	Ec-01_000370.1	10.0307	12.4016	149.979	-0.0614545	0.399914	-0.153669	0.87787	0.934801	Unbiased
chr_01	283820	286302	gene	-	Ec-01_000380.1	22.7227	53.2798	176.993	-1.00877	0.440384	-2.29066	0.0219831	0.0740841	Unbiased
chr_01	301088	308111	gene	-	Ec-01_000390.1	11.2779	24.8267	237.135	-0.872025	0.401144	-2.17384	0.0297168	0.0925246	Unbiased
chr_01	308266	314748	gene	+	Ec-01_000400.1	121.727	111.213	1506.7	0.308974	0.41648	0.741871	0.458166	0.63722	Unbiased
chr_01	324495	331833	gene	+	Ec-01_000430.1	175.051	206.739	2769.56	-0.0379051	0.322842	-0.117411	0.906534	0.952345	Unbiased
chr_01	332926	336883	gene	-	Ec-01_000440.1	21.5579	33.0904	206.916	-0.396022	0.358739	-1.10393	0.269625	0.453065	Unbiased
chr_01	338789	348729	gene	+	Ec-01_000450.1	43.3336	42.9735	844.078	0.27857	0.293529	0.949039	0.342601	0.530276	Unbiased
chr_01	373576	378125	gene	-	Ec-01_000580.1	3902.12	1811.3	26486.3	1.34354	0.263864	5.09179	3.54703e-07	8.2735e-06	Male_biased
chr_01	378249	383004	gene	+	Ec-01_000570.1	31.2455	35.4212	305.513	0.0774817	0.36094	0.214667	0.830027	0.906534	Unbiased
chr_01	383863	390594	gene	+	Ec-01_000560.1	6.85189	14.5099	136.226	-0.852429	0.334256	-2.55023	0.0107653	0.0429644	Unbiased
chr_01	392627	412791	gene	-	Ec-01_000540.1	6.15665	7.45594	264.947	-0.0178978	0.299201	-0.0598186	0.9523	0.976977	Unbiased
chr_01	412940	415466	gene	+	Ec-01_000530.1	8.41283	7.67894	39.4675	0.40024	0.502379	0.796689	0.425632	0.607309	Unbiased
chr_01	415541	417589	gene	-	Ec-01_000520.1	69.3098	63.3003	268.525	0.367284	0.276781	1.32699	0.184514	0.350381	Unbiased
chr_01	417674	419871	gene	+	Ec-01_000510.2	12.5636	7.82352	45.0435	0.9844	0.506966	1.94175	0.0521677	0.141152	Unbiased
chr_01	420516	424913	gene	-	Ec-01_000500.1	16.7079	16.1828	140.999	0.30796	0.353573	0.870992	0.383758	0.570612	Unbiased
chr_01	432760	435834	gene	+	Ec-01_000480.1	11.5322	16.1906	82.129	-0.253433	0.346471	-0.73147	0.464492	0.642735	Unbiased
chr_01	439316	442449	gene	+	Ec-00_011250.1	22.8645	23.7564	142.266	0.175032	0.369803	0.473312	0.635991	0.775984	Unbiased
chr_01	451234	452333	gene	-	Ec-00_000350.1	147.118	51.5285	218.629	1.69987	0.53017	3.20626	0.0013447	0.0085271	Male_biased
chr_01	453934	460460	gene	-	Ec-01_000600.1	6.7623	8.95298	99.091	-0.159747	0.327119	-0.488347	0.625304	0.768002	Unbiased
chr_01	460233	466634	gene	+	Ec-01_000620.2	129.861	31.6958	1062.87	2.24587	0.39071	5.74818	9.02108e-09	3.32484e-07	Male_biased
chr_01	467798	479593	gene	-	Ec-01_000630.1	10.2992	10.0382	234.202	0.270973	0.317151	0.8544	0.392884	0.578762	Unbiased
chr_01	479886	491216	gene	+	Ec-01_000640.1	3.08935	4.41764	82.7547	-0.271502	0.341335	-0.795411	0.426374	0.607961	Unbiased
chr_01	491004	505095	gene	-	Ec-01_000650.1	6.90832	12.2721	255.157	-0.563703	0.454637	-1.23989	0.215014	0.388931	Unbiased
chr_01	508942	522742	gene	-	Ec-01_000660.1	130.256	62.5956	2698.27	1.26419	0.324105	3.90056	9.59707e-05	0.00100113	Male_biased
chr_01	523609	526566	gene	-	Ec-01_000670.1	68.5913	49.8876	351.958	0.664884	0.375646	1.76997	0.0767314	0.187607	Unbiased
chr_01	532689	535099	gene	+	Ec-01_000690.1	4.32342	2.1361	15.9413	1.28029	0.655135	1.95424	0.0506733	0.138018	Unbiased
chr_01	550470	556767	gene	+	Ec-01_000720.1	0.836588	5.26138	34.8702	-2.38886	0.614153	-3.88969	0.000100372	0.00103972	Female_biased
chr_01	559300	562252	gene	-	Ec-01_000740.1	4.84777	6.3517	32.1093	-0.187328	0.458157	-0.408872	0.682634	0.810384	Unbiased
chr_01	565409	575198	gene	-	Ec-01_000750.1	59.671	50.7459	1055.29	0.479791	0.319408	1.50212	0.133065	0.278513	Unbiased
chr_01	575939	584810	gene	+	Ec-01_000760.1	6.59478	14.1643	176.274	-0.873779	0.325411	-2.68516	0.00724961	0.0317337	Unbiased
chr_01	586631	589776	gene	+	Ec-01_000770.1	7.71092	9.50767	52.279	-0.0827328	0.433386	-0.190899	0.848605	0.916872	Unbiased
chr_01	590942	604521	gene	+	Ec-01_000780.1	11.3153	12.1599	311.827	0.145954	0.287509	0.507651	0.611698	0.758497	Unbiased
chr_01	602490	612565	gene	-	Ec-01_000790.1	11.1285	9.38404	203.1	0.458698	0.355934	1.28872	0.197496	0.366787	Unbiased
chr_01	615454	615768	gene	-	Ec-01_000800.1	1354.88	1042.03	751.824	0.617235	0.271565	2.27289	0.0230331	0.0766835	Unbiased
chr_01	616406	621939	gene	+	Ec-01_000810.1	9.88379	9.98381	107.892	0.192588	0.408112	0.471901	0.636997	0.776338	Unbiased
chr_01	627074	634360	gene	+	Ec-01_000830.2	5.77112	7.86122	98.2459	-0.245394	0.416432	-0.589276	0.555676	0.715275	Unbiased
chr_01	635532	644462	gene	-	Ec-01_000840.1	7.12749	17.9865	211.379	-1.08529	0.352052	-3.08276	0.00205091	0.0120172	Unbiased
chr_01	647334	655403	gene	+	Ec-01_000850.1	58.1767	63.621	962.575	0.115722	0.247614	0.467348	0.640251	0.778264	Unbiased
chr_01	656459	662797	gene	-	Ec-01_000860.1	28.172	36.2275	393.389	-0.0851151	0.30002	-0.283698	0.776642	0.872953	Unbiased
chr_01	662963	671751	gene	+	Ec-01_000870.1	14.3178	15.2801	256.444	0.118635	0.289342	0.410015	0.681795	0.809658	Unbiased
chr_01	673664	677892	gene	-	Ec-01_000890.1	194.408	165.713	1503.55	0.463001	0.335659	1.37938	0.167778	0.327981	Unbiased
chr_01	678245	694241	gene	+	Ec-01_000900.1	0.229484	1.3019	22.1153	-2.21869	0.729266	-3.04236	0.00234731	0.0132928	Unbiased
chr_01	764653	773593	gene	-	Ec-01_000910.1	0.164778	0.417807	4.69247	-1.07129	1.20823	-0.88666	0.375262	0.561987	Unbiased
chr_01	864596	872724	gene	-	Ec-00_010210.1	0.357789	0.238214	5.09013	0.559293	1.15088	0.485971	0.626988	0.769049	Unbiased
chr_01	967226	977651	gene	+	Ec-01_000970.1	7.52437	6.89828	148.618	0.361095	0.295646	1.22138	0.221943	0.398113	Unbiased
chr_01	979578	982787	gene	+	Ec-01_000980.1	10.6046	19.6585	93.032	-0.6046	0.348631	-1.73421	0.0828808	0.197994	Unbiased
chr_01	987173	991862	gene	+	Ec-01_001000.1	10.8566	69.1118	344.552	-2.43225	0.266533	-9.12549	7.14132e-20	2.16544e-17	Female_biased
chr_01	991251	998400	gene	-	Ec-01_001010.1	10.7503	18.1026	198.132	-0.504679	0.271511	-1.85878	0.0630586	0.162607	Unbiased
chr_01	172289	2247303	gene	-	Ec-01_002430.1	73.4821	113.927	37.7166	-0.344141	0.438291	-0.785188	0.432343	0.614436	Unbiased
chr_01	348504	7179240	gene	-	Ec-01_008100.1	47.1855	62.3475	96.4624	-0.230503	0.461966	-0.49896	0.617807	0.762638	Unbiased
chr_01	416106	5670285	gene	+	Ec-01_006250.1	750.062	1564.43	669.502	-0.827697	0.314099	-2.63515	0.00841002	0.0356211	Unbiased
chr_01	423398	3118403	gene	+	Ec-01_003460.1	14.4295	5.13537	1.93383	2.3006	1.89467	1.21425	0.224654	0.401411	Unbiased
chr_01	676517	8958347	gene	-	Ec-01_010120.1	0.432126	0.300945	5.59467	0.832428	0.975067	0.853714	0.393264	0.578939	Unbiased
chr_01	761961	6474694	gene	+	Ec-01_007260.1	79.3355	103.415	74.5601	-0.165773	0.362834	-0.456883	0.647755	0.784265	Unbiased
chr_01	797987	4015974	gene	+	Ec-00_010890.1	183.514	325.152	137.11	-0.577935	0.292382	-1.97664	0.0480822	0.133225	Unbiased
chr_01	998301	1001187	gene	+	Ec-01_001020.1	12.167	10.4168	64.3458	0.447177	0.426029	1.04964	0.293884	0.478472	Unbiased
chr_01	1001698	1003470	gene	-	Ec-01_001030.1	8.99681	11.5392	36.1907	-0.102426	0.510293	-0.20072	0.840918	0.91275	Unbiased
chr_01	1002634	2207113	gene	-	Ec-01_002390.1	452.368	649.995	409.397	-0.261332	0.321606	-0.812584	0.416456	0.599688	Unbiased
chr_01	1013345	1013506	gene	+	Ec-01_001050.1	294.999	227.586	83.5916	0.62518	0.336897	1.8557	0.063496	0.163387	Unbiased
chr_01	1017558	1024676	gene	-	Ec-01_001060.2	0.140071	0.457546	4.03595	-1.39488	1.26453	-1.10308	0.269992	0.453281	Unbiased
chr_01	1024500	1030148	gene	+	Ec-01_001070.1	26.3647	11.4267	216.31	1.46378	0.347299	4.21476	2.50047e-05	0.000325793	Male_biased
chr_01	1030703	1035000	gene	-	Ec-01_001080.1	6.62242	8.46165	62.6964	-0.0761021	0.398362	-0.191038	0.848496	0.916872	Unbiased
chr_01	1037803	1043728	gene	-	Ec-01_001090.1	16.4954	18.3285	201.117	0.11996	0.316733	0.378742	0.704879	0.825768	Unbiased
chr_01	1045496	1049039	gene	-	Ec-01_001100.1	45.2098	42.2662	309.643	0.332709	0.328565	1.01261	0.311246	0.497563	Unbiased
chr_01	1049374	1053517	gene	+	Ec-01_001110.1	19.0608	37.3814	221.488	-0.72266	0.330864	-2.18416	0.0289503	0.0907768	Unbiased
chr_01	1055168	1059730	gene	+	Ec-01_001120.1	8.95975	23.4341	138.074	-1.10416	0.317251	-3.48041	0.000500646	0.00386385	Female_biased
chr_01	1063791	1068798	gene	+	Ec-01_001140.2	12.0224	3.96557	81.0528	1.85274	0.412915	4.48697	7.22425e-06	0.000112077	Male_biased
chr_01	1074309	1076032	gene	-	Ec-01_001150.1	14.203	8.07463	38.1288	1.03317	0.599238	1.72414	0.0846833	0.201219	Unbiased
chr_01	1084521	1088110	gene	+	Ec-01_001170.1	12.7537	11.4672	86.0635	0.380203	0.350168	1.08577	0.27758	0.461549	Unbiased
chr_01	1089396	1096811	gene	-	Ec-01_001180.1	7.86295	15.4294	167.147	-0.72707	0.438563	-1.65784	0.0973488	0.222627	Unbiased
chr_01	1097055	1100634	gene	+	Ec-01_001190.1	20.988	9.93516	112.709	1.34193	0.440703	3.04497	0.00232705	0.0132117	Unbiased
chr_01	1142208	1154059	gene	+	Ec-01_001230.1	5.94454	6.0193	138.668	0.270339	0.324372	0.833422	0.404607	0.589652	Unbiased
chr_01	1156217	1166611	gene	+	Ec-01_001240.1	7.00289	3.97942	113.909	1.13342	0.372262	3.04469	0.0023292	0.0132183	Unbiased
chr_01	1178465	6671289	gene	+	Ec-01_007510.1	1.46945	1.47103	19.7742	0.274703	0.685027	0.40101	0.688413	0.8144	Unbiased
chr_01	1184087	1190648	gene	-	Ec-01_001260.1	1.30144	11.3328	76.7957	-2.88488	0.405917	-7.10706	1.1854e-12	1.07589e-10	Female_biased
chr_01	1190525	1198600	gene	+	Ec-01_001270.1	5.43486	7.80491	102.045	-0.249601	0.363114	-0.687391	0.491836	0.665847	Unbiased
chr_01	1201485	1228216	gene	+	Ec-01_001290.1	1.48003	0.346736	49.984	2.32508	0.50249	4.62712	3.70786e-06	6.35049e-05	Male_biased
chr_01	1244879	1249231	gene	-	Ec-01_001310.1	39.9396	6.46113	205.905	2.89319	0.518021	5.58509	2.3358e-08	7.71391e-07	Male_biased
chr_01	1259331	1259747	gene	-	Ec-01_001330.1	53.9221	57.4223	45.4404	0.154442	0.398961	0.387111	0.698674	0.821368	Unbiased
chr_01	1267318	1273368	gene	+	Ec-01_001350.1	692.993	1612.35	13592.2	-1.0362	0.503163	-2.05937	0.039459	0.114648	Unbiased
chr_01	1274153	1274319	gene	-	Ec-01_001360.1	99.4012	207.451	49.3297	-0.887909	0.422073	-2.10369	0.0354056	0.105489	Unbiased
chr_01	1274692	1286516	gene	-	Ec-01_001370.1	10.7083	17.4122	318.213	-0.399585	0.380693	-1.04963	0.29389	0.478472	Unbiased
chr_01	1286887	1292448	gene	+	Ec-01_001410.1	26.0494	12.1383	213.795	1.32415	0.359001	3.68842	0.000225655	0.00199384	Male_biased
chr_01	1294949	1299465	gene	+	Ec-01_001420.1	1.13157	8.96351	40.2662	-2.7373	0.754546	-3.62775	0.000285905	0.00243897	Female_biased
chr_01	1308035	1314786	gene	+	Ec-01_001430.1	2.54745	12.1718	90.1817	-1.96187	0.622222	-3.15301	0.00161595	0.00991718	Female_biased
chr_01	1316961	1320130	gene	-	Ec-01_001440.1	52.6707	32.73	270.445	0.88815	0.378213	2.34828	0.0188604	0.0659077	Unbiased
chr_01	1330107	8147335	gene	+	Ec-00_004740.1	0.46215	0.421296	42.4251	0.384817	0.515886	0.745934	0.455708	0.635058	Unbiased
chr_01	1349481	1355071	gene	+	Ec-01_001470.1	14.0478	18.8104	174.073	-0.152736	0.424566	-0.359747	0.719036	0.834874	Unbiased
chr_01	1373090	1374021	gene	+	Ec-01_001490.1	18.4073	66.436	73.5409	-1.59718	0.569235	-2.80584	0.00501863	0.023719	Unbiased
chr_01	1384526	1388302	gene	+	Ec-01_001520.1	4.99704	8.03527	47.2527	-0.415905	0.392184	-1.06049	0.288924	0.473624	Unbiased
chr_01	1402506	1408004	gene	+	Ec-01_001540.2	14.9271	14.336	159.188	0.305058	0.295283	1.0331	0.301555	0.486971	Unbiased
chr_01	1433913	1447570	gene	+	Ec-01_001560.1	22.6137	28.0895	672.31	-0.0916027	0.325949	-0.281034	0.778684	0.873997	Unbiased
chr_01	1447752	1456528	gene	-	Ec-01_001570.1	5.78315	21.1808	220.821	-1.61562	0.322181	-5.01464	5.31329e-07	1.1815e-05	Female_biased
chr_01	1456636	1458486	gene	+	Ec-01_001580.1	0.638424	1.14908	3.29845	-0.761163	1.48275	-0.513344	0.607711	0.755294	Unbiased
chr_01	1461309	1465703	gene	-	Ec-01_001590.1	1.54569	0.822071	10.5534	1.1361	0.838463	1.35497	0.175426	0.338814	Unbiased
chr_01	1472132	1479619	gene	-	Ec-01_001600.1	13.7065	19.6378	239.988	-0.30434	0.351614	-0.865549	0.386737	0.573658	Unbiased
chr_01	1479752	1484642	gene	+	Ec-01_001610.1	91.8898	59.9007	742.848	0.893217	0.273852	3.26168	0.00110754	0.00728546	Unbiased
chr_01	1485800	1498253	gene	+	Ec-01_001620.2	3.36772	9.3385	141.685	-1.21524	0.381846	-3.18255	0.00145982	0.00910136	Female_biased
chr_01	1500623	1520419	gene	+	Ec-01_001630.1	4.28642	3.12978	144.659	0.679191	0.344369	1.97228	0.0485778	0.133894	Unbiased
chr_01	1522406	1525711	gene	+	Ec-01_001640.2	104.611	44.6979	499.169	1.40024	0.374728	3.73669	0.000186456	0.00170858	Male_biased
chr_01	1525713	1530797	gene	-	Ec-01_001650.1	18.7542	22.21	204.957	0.0192835	0.367253	0.0525075	0.958124	0.979552	Unbiased
chr_01	1526672	3537418	gene	-	Ec-01_003980.1	28.3969	36.7182	1.36033	0.082538	2.09343	0.0394272	0.96855	0.984938	Unbiased
chr_01	1531893	1569844	gene	+	Ec-01_001660.1	46.3069	17.5082	2415.51	1.62963	0.442463	3.68309	0.000230425	0.00202525	Male_biased
chr_01	1572443	1578518	gene	-	Ec-01_001680.1	25.6065	11.652	228.743	1.37142	0.298101	4.60053	4.2142e-06	7.09922e-05	Male_biased
chr_01	1583459	1592013	gene	-	Ec-01_001700.1	2.94888	4.59052	61.8085	-0.399557	0.397833	-1.00433	0.315218	0.502886	Unbiased
chr_01	1592161	1601971	gene	+	Ec-01_001710.2	0.0989346	0	0.992308	2.6776	2.40601	1.11288	0.26576	0.449001	Unbiased
chr_01	1601284	1607527	gene	-	Ec-01_001720.1	4.65133	10.5398	90.2211	-0.944281	0.336669	-2.80477	0.00503517	0.0237803	Unbiased
chr_01	1609060	1612882	gene	-	Ec-01_001730.1	7.72022	4.44542	46.8228	1.00176	0.446268	2.24476	0.0247836	0.081128	Unbiased
chr_01	1613047	1618516	gene	+	Ec-01_001740.1	23.4274	42.2044	344.147	-0.53334	0.438805	-1.21544	0.224199	0.400973	Unbiased
chr_01	1619451	1625340	gene	-	Ec-01_001750.1	21.9018	23.6635	263.612	0.143757	0.282019	0.509744	0.610231	0.757297	Unbiased
chr_01	1632029	1646031	gene	+	Ec-01_001760.2	0.991655	0.548265	21.7305	1.11009	0.550692	2.01582	0.043819	0.124337	Unbiased
chr_01	1656782	1661315	gene	+	Ec-01_001770.1	0.397865	0.334525	3.26701	0.471406	1.19758	0.393634	0.693851	0.818294	Unbiased
chr_01	1662535	1668285	gene	+	Ec-01_001780.1	2.74593	2.86765	31.1313	0.190424	0.516504	0.368679	0.712367	0.830441	Unbiased
chr_01	1705219	1705993	gene	+	Ec-01_001810.1	3.37858	0	2.70141	4.10315	1.75361	2.33983	0.0192926	0.0670141	Unbiased
chr_01	1706248	1708939	gene	-	Ec-01_001820.1	0.90507	0.409808	3.61	1.28023	1.28597	0.995536	0.319476	0.507043	Unbiased
chr_01	1715520	1716122	gene	+	Ec-01_001830.1	26.7728	11.5531	24.0194	1.40738	0.609431	2.30934	0.0209248	0.0712189	Unbiased
chr_01	1759334	1766563	gene	-	Ec-01_001860.1	7.06379	8.45891	109.509	-0.0083308	0.326409	-0.0255226	0.979638	0.991228	Unbiased
chr_01	1777701	1782384	gene	+	Ec-01_001880.1	14.2118	16.7236	140.429	-0.0263773	0.462128	-0.0570778	0.954483	0.978232	Unbiased
chr_01	1785315	1786154	gene	-	Ec-01_001890.1	28.41	74.719	81.9276	-1.15299	0.354025	-3.25681	0.00112673	0.00737625	Female_biased
chr_01	1788641	1790877	gene	+	Ec-01_001900.1	6.26436	15.4726	44.5997	-1.00035	0.539892	-1.85286	0.0639017	0.164115	Unbiased
chr_01	1791089	1795594	gene	+	Ec-01_001910.1	9.7707	16.8231	113.629	-0.463373	0.391391	-1.18391	0.236447	0.415637	Unbiased
chr_01	1803918	1808004	gene	+	Ec-01_001930.1	48.1461	30.1208	321.821	0.920431	0.275157	3.34512	0.000822484	0.00576344	Unbiased
chr_01	1809374	1814411	gene	-	Ec-01_001940.1	213.634	67.9234	1460.3	1.9538	0.350642	5.57206	2.51744e-08	8.1921e-07	Male_biased
chr_01	1814558	1817727	gene	+	Ec-01_001950.1	7.74408	13.9712	66.4309	-0.621409	0.361725	-1.7179	0.085814	0.203336	Unbiased
chr_01	1840588	1846910	gene	+	Ec-01_001970.1	291.985	200.876	3131.76	0.748844	0.335478	2.23217	0.0256037	0.083075	Unbiased
chr_01	1846645	1852902	gene	-	Ec-01_001990.1	35.2826	19.3332	347.45	1.0893	0.305369	3.56717	0.000360852	0.00295368	Male_biased
chr_01	1861830	1868147	gene	-	Ec-01_002000.1	0.537182	4.70564	29.7629	-2.82978	0.783534	-3.61156	0.000304359	0.00256685	Female_biased
chr_01	1867769	1884872	gene	+	Ec-01_002020.1	15.1995	14.0647	491.335	0.351483	0.26536	1.32455	0.18532	0.351462	Unbiased
chr_01	1887171	1894087	gene	-	Ec-01_002030.1	7.53026	9.25882	112.05	-0.0545719	0.328587	-0.16608	0.868094	0.928798	Unbiased
chr_01	1896245	1900131	gene	-	Ec-01_002040.1	23.9788	29.3997	200.794	-0.066267	0.32115	-0.206343	0.836523	0.910114	Unbiased
chr_01	1926260	1934684	gene	-	Ec-01_002060.1	3.8761	5.14945	73.1295	-0.198474	0.419913	-0.472655	0.636459	0.776147	Unbiased
chr_01	1942440	1945197	gene	-	Ec-01_002080.1	13.8738	24.7563	102.69	-0.578449	0.341764	-1.69254	0.0905433	0.211564	Unbiased
chr_01	1945346	1948309	gene	+	Ec-01_002090.1	84.582	147.623	657.158	-0.54376	0.352159	-1.54408	0.12257	0.262846	Unbiased
chr_01	1948384	1951336	gene	-	Ec-01_002100.1	22.8399	10.1759	98.4639	1.37961	0.386098	3.57322	0.000352613	0.00290047	Male_biased
chr_01	1959342	1960304	gene	-	Ec-01_002120.1	7.90879	7.58587	14.6867	0.27397	0.630355	0.434627	0.663833	0.796552	Unbiased
chr_01	1963023	1966259	gene	-	Ec-01_002130.1	224.108	111.5	1119.13	1.28372	0.345624	3.71422	0.000203833	0.00184271	Male_biased
chr_01	1966421	1978989	gene	+	Ec-01_002150.1	29.4665	26.5124	694.921	0.350626	0.32035	1.09451	0.273731	0.457601	Unbiased
chr_01	1997524	1997986	gene	-	Ec-01_002160.1	5.8556	0	2.8652	4.17881	1.74107	2.40014	0.016389	0.0594351	Unbiased
chr_01	1999830	2002036	gene	+	Ec-01_002170.1	9.97156	25.3274	73.4476	-1.11323	0.38761	-2.87203	0.00407839	0.0203645	Unbiased
chr_01	2008605	2016904	gene	+	Ec-01_002180.1	10.8062	12.3098	186.304	0.0447151	0.317284	0.140931	0.887925	0.941642	Unbiased
chr_01	2017015	2026829	gene	-	Ec-01_002190.1	12.3064	14.4761	252.892	0.0198863	0.349786	0.0568527	0.954663	0.978232	Unbiased
chr_01	2027043	2038108	gene	+	Ec-01_002200.1	7.06955	7.08862	154.675	0.277058	0.345779	0.801256	0.422983	0.60513	Unbiased
chr_01	2040028	2050062	gene	-	Ec-01_002210.1	11.3442	37.7394	459.221	-1.50417	0.492597	-3.05356	0.00226145	0.0129328	Unbiased
chr_01	2051799	2063126	gene	-	Ec-01_002220.1	10.5903	12.1229	251.063	0.0309146	0.31495	0.0981571	0.921808	0.960387	Unbiased
chr_01	2063780	2070868	gene	-	Ec-01_002240.1	2.34443	4.61289	46.3502	-0.662962	0.423241	-1.56639	0.117257	0.254888	Unbiased
chr_01	2070984	2073613	gene	+	Ec-01_002250.1	26.2431	53.1578	202.826	-0.838999	0.403684	-2.07836	0.0376765	0.110525	Unbiased
chr_01	2074921	2081990	gene	-	Ec-01_002260.1	9.11951	25.2595	227.705	-1.17869	0.405359	-2.90776	0.00364024	0.0186299	Unbiased
chr_01	2087076	2099450	gene	-	Ec-01_002280.1	17.0248	13.9211	376.361	0.50179	0.354271	1.4164	0.156658	0.312413	Unbiased
chr_01	2100176	2104392	gene	-	Ec-01_002290.1	47.2981	95.7831	576.025	-0.757422	0.287273	-2.63659	0.00837436	0.0355491	Unbiased
chr_01	2104523	2113016	gene	+	Ec-01_002300.1	94.0498	95.4733	1593.6	0.204768	0.300846	0.680641	0.496098	0.670069	Unbiased
chr_01	2113020	2132831	gene	-	Ec-01_002310.1	4.45916	4.95967	181.235	0.0715632	0.322293	0.222044	0.82428	0.903808	Unbiased
chr_01	2133499	2136619	gene	+	Ec-01_002320.1	42.2969	31.7176	227.994	0.660002	0.298152	2.21364	0.0268536	0.086146	Unbiased
chr_01	2137629	2144481	gene	+	Ec-01_002330.1	22.5674	31.0995	359.463	-0.222326	0.297096	-0.748331	0.45426	0.634102	Unbiased
chr_01	2165136	2170351	gene	-	Ec-01_002340.1	12.5833	17.4254	149.19	-0.225298	0.395815	-0.5692	0.56922	0.725847	Unbiased
chr_01	2179994	2186460	gene	-	Ec-01_002370.1	7.98362	31.8708	239.627	-1.74722	0.287199	-6.08364	1.17483e-09	5.65868e-08	Female_biased
chr_01	2193832	2200695	gene	+	Ec-01_002380.1	32.0992	23.5112	387.09	0.618902	0.498889	1.24056	0.214768	0.38864	Unbiased
chr_01	2207477	2211839	gene	-	Ec-01_002400.1	2.69047	13.7366	65.0545	-2.03198	0.440258	-4.61542	3.92299e-06	6.67608e-05	Female_biased
chr_01	2231683	2241383	gene	+	Ec-01_002420.1	50.9501	63.109	1076.2	-0.0680213	0.250349	-0.271705	0.785849	0.878344	Unbiased
chr_01	2247255	2256265	gene	+	Ec-01_002440.3	20.6077	4.53378	234.742	2.38195	0.404641	5.88656	3.94311e-09	1.58325e-07	Male_biased
chr_01	2257301	2263409	gene	+	Ec-01_002450.1	41.5222	50.3381	543.942	-0.0219025	0.326685	-0.0670448	0.946546	0.973694	Unbiased
chr_01	2268543	2279657	gene	-	Ec-01_002460.1	42.5932	52.2718	1029.69	-0.0646932	0.282972	-0.22862	0.819164	0.900493	Unbiased
chr_01	2280432	2288849	gene	+	Ec-01_002470.1	19.5456	138.291	1232.84	-2.57642	0.321987	-8.00164	1.22774e-15	1.84051e-13	Female_biased
chr_01	2292582	2296381	gene	+	Ec-01_002490.1	0.313418	0.187682	1.89868	1.19812	1.73357	0.69113	0.489484	0.663959	Unbiased
chr_01	2329629	2334137	gene	+	Ec-01_002520.1	39.4177	43.8262	368.727	0.0458449	0.38398	0.119394	0.904963	0.951684	Unbiased
chr_01	2335532	2339778	gene	+	Ec-01_002530.1	37.7507	134.84	694.645	-1.61047	0.31901	-5.04834	4.45658e-07	1.01122e-05	Female_biased
chr_01	2341150	2348120	gene	-	Ec-01_002540.1	208.243	193.67	2783.19	0.345386	0.273216	1.26415	0.206176	0.378064	Unbiased
chr_01	2348274	2356846	gene	+	Ec-01_002550.1	164.715	235.896	3369.14	-0.302203	0.345911	-0.873642	0.382313	0.569288	Unbiased
chr_01	2362007	2374193	gene	+	Ec-01_002580.1	8.30456	17.0226	290.703	-0.793326	0.358867	-2.21064	0.0270604	0.0865182	Unbiased
chr_01	2377514	2384093	gene	+	Ec-01_002600.1	37.8647	122.994	962.875	-1.41607	0.401522	-3.52676	0.000420672	0.00335281	Female_biased
chr_01	2385271	2396346	gene	-	Ec-01_002610.1	23.4855	12.0122	391.093	1.2058	0.365851	3.29588	0.000981131	0.0066487	Male_biased
chr_01	2403023	2413962	gene	+	Ec-01_002630.1	1.48544	5.78031	73.4673	-1.68195	0.501152	-3.35618	0.000790284	0.00560551	Female_biased
chr_01	2415626	2420411	gene	+	Ec-01_002640.1	143.282	117.355	1234.67	0.506493	0.535921	0.945088	0.344614	0.53228	Unbiased
chr_01	2453494	2457771	gene	-	Ec-01_002650.1	82.4237	95.325	742.78	0.0270506	0.292116	0.0926023	0.92622	0.962656	Unbiased
chr_01	2457903	2461806	gene	+	Ec-01_002660.1	111.069	58.5284	671.925	1.18882	0.30401	3.91047	9.21157e-05	0.0009662	Male_biased
chr_01	2461705	2464836	gene	-	Ec-01_002670.1	49.0094	49.5326	302.404	0.264956	0.330745	0.80109	0.42308	0.605172	Unbiased
chr_01	2465396	2475912	gene	+	Ec-01_002680.1	31.5236	26.2534	596.252	0.51191	0.298538	1.71472	0.0863962	0.204415	Unbiased
chr_01	2487711	2490056	gene	-	Ec-01_002700.1	19.0675	31.9401	115.698	-0.528193	0.362491	-1.45712	0.145083	0.296205	Unbiased
chr_01	2490221	2497653	gene	+	Ec-01_002710.1	20.5104	27.8428	348.332	-0.214114	0.306339	-0.698946	0.484586	0.660336	Unbiased
chr_01	2498165	2512017	gene	-	Ec-01_002720.1	35.1068	22.9091	809.144	0.794888	0.551074	1.44244	0.14918	0.301935	Unbiased
chr_01	2514390	2519133	gene	-	Ec-01_002730.1	9.47332	13.5354	106.545	-0.277953	0.434966	-0.639023	0.522808	0.689958	Unbiased
chr_01	2519276	2526673	gene	+	Ec-01_002740.1	40.3375	21.031	455.088	1.16065	0.31734	3.65742	0.000254764	0.00220861	Male_biased
chr_01	2528765	2530543	gene	-	Ec-01_002750.1	26.7806	18.7292	80.814	0.747735	0.35501	2.10624	0.0351839	0.105064	Unbiased
chr_01	2540560	2550547	gene	-	Ec-01_002780.1	17.2661	63.3797	745.402	-1.6145	0.274894	-5.87318	4.27519e-09	1.69761e-07	Female_biased
chr_01	2550720	2561128	gene	+	Ec-01_002790.1	9.07547	17.3624	259.953	-0.652097	0.333736	-1.95393	0.0507091	0.138074	Unbiased
chr_01	2563694	2569472	gene	+	Ec-01_002800.1	0.545154	0.087227	3.67354	2.58342	1.90623	1.35525	0.175338	0.338744	Unbiased
chr_01	2606267	2610858	gene	+	Ec-01_002830.1	5.58841	14.4484	87.024	-1.06536	0.456165	-2.33548	0.0195183	0.0675373	Unbiased
chr_01	2611377	2626158	gene	+	Ec-01_002840.1	51.0356	130.945	2613.55	-1.18168	0.507662	-2.32769	0.0199286	0.0686692	Unbiased
chr_01	2628208	2629602	gene	+	Ec-01_002870.1	34.4173	17.9533	74.4421	1.194	0.415132	2.8762	0.00402493	0.0201649	Unbiased
chr_01	2708078	2716970	gene	-	Ec-01_002900.1	42.9805	69.6266	958.419	-0.434708	0.27298	-1.59245	0.111283	0.245613	Unbiased
chr_01	2717860	2735520	gene	+	Ec-01_002910.3	0.0088763	0.130509	2.20882	-3.46965	1.91291	-1.81381	0.0697069	0.175246	Unbiased
chr_01	2749713	2755963	gene	+	Ec-01_002950.1	101.842	61.8561	1016.98	0.970263	0.302885	3.2034	0.00135814	0.00859249	Unbiased
chr_01	2761113	2769561	gene	+	Ec-01_002960.1	19.781	33.4787	431.767	-0.496732	0.260407	-1.90752	0.0564533	0.149831	Unbiased
chr_01	2776358	2782250	gene	-	Ec-01_002980.1	69.2895	216.174	1584.96	-1.40714	0.451155	-3.11896	0.00181488	0.0108925	Unbiased
chr_01	2782294	2787756	gene	+	Ec-01_002990.1	44.945	39.8413	456.873	0.420358	0.436049	0.964015	0.335038	0.522267	Unbiased
chr_01	2788977	2789195	gene	+	Ec-01_003000.1	900.742	378.901	282.182	1.46293	0.466378	3.13678	0.00170812	0.0103965	Unbiased
chr_01	2790778	2802525	gene	+	Ec-01_003010.1	1.27782	3.4423	52.3468	-1.18798	0.390308	-3.0437	0.00233687	0.0132562	Unbiased
chr_01	2805501	2805689	gene	+	Ec-01_003020.1	1319.09	503.941	343.079	1.59957	0.465491	3.4363	0.000589716	0.00440537	Male_biased
chr_01	2806738	2815635	gene	-	Ec-01_003040.1	36.5415	50.275	744.597	-0.218674	0.252476	-0.866119	0.386425	0.573427	Unbiased
chr_01	2821641	2837117	gene	-	Ec-01_003050.2	0.152179	0.413944	6.57897	-1.08451	1.06502	-1.0183	0.308538	0.494713	Unbiased
chr_01	2837336	2843135	gene	+	Ec-01_003060.1	1.191	7.12112	43.3642	-2.25983	0.531021	-4.25563	2.08462e-05	0.000279809	Female_biased
chr_01	2878847	2886201	gene	-	Ec-01_003130.1	236.883	325.648	4006.42	-0.208862	0.325663	-0.641344	0.521299	0.689109	Unbiased
chr_01	2888737	2889085	gene	+	Ec-01_003140.1	142.859	145.699	100.935	0.19214	0.409304	0.469432	0.638761	0.777368	Unbiased
chr_01	2889980	2895749	gene	-	Ec-01_003150.1	32.8939	29.975	363.572	0.423924	0.429115	0.987902	0.323201	0.510373	Unbiased
chr_01	2895779	2903997	gene	+	Ec-01_003160.1	5.87048	26.7625	251.718	-1.95755	0.292246	-6.69829	2.10878e-11	1.49625e-09	Female_biased
chr_01	2905270	2917142	gene	-	Ec-01_003170.1	2.10881	1.89037	46.6771	0.432298	0.537941	0.803617	0.421618	0.604149	Unbiased
chr_01	2923022	2924566	gene	-	Ec-01_003190.1	7.80761	12.4384	30.5444	-0.390062	0.555058	-0.70274	0.482218	0.658588	Unbiased
chr_01	2926519	2931570	gene	+	Ec-01_003210.1	5.38342	40.7028	211.75	-2.64864	0.320885	-8.25417	1.52959e-16	2.61638e-14	Female_biased
chr_01	2932679	2938326	gene	-	Ec-01_003220.1	13.202	18.6086	173.588	-0.232511	0.29129	-0.798213	0.424747	0.606677	Unbiased
chr_01	2951785	2966434	gene	+	Ec-01_003250.1	9.45263	15.6781	349.924	-0.458909	0.298342	-1.5382	0.124001	0.264918	Unbiased
chr_01	2968144	2977245	gene	-	Ec-01_003260.1	21.308	116.297	1179.91	-2.20756	0.344745	-6.40345	1.519e-10	8.928e-09	Female_biased
chr_01	2977557	2986536	gene	-	Ec-01_003290.1	38.3214	55.602	821.425	-0.302061	0.274091	-1.10205	0.270441	0.45375	Unbiased
chr_01	2986556	2989075	gene	+	Ec-01_003300.1	218.107	297.624	1287.81	-0.165767	0.448097	-0.369935	0.711431	0.82976	Unbiased
chr_01	2989082	2992739	gene	-	Ec-01_003310.1	196.423	131.277	1213.57	0.841417	0.294668	2.85547	0.00429726	0.0211565	Unbiased
chr_01	2993735	2998062	gene	-	Ec-01_003320.1	15.4519	17.3269	138.792	0.0716109	0.308093	0.232432	0.816202	0.899015	Unbiased
chr_01	2998186	3002719	gene	+	Ec-01_003330.1	6.26513	11.1253	76.2035	-0.563474	0.406584	-1.38587	0.165785	0.324994	Unbiased
chr_01	3004678	3007920	gene	+	Ec-01_003340.1	2308.99	4858.61	22551.8	-0.859118	0.310111	-2.77035	0.00559956	0.025791	Unbiased
chr_01	3009044	3017640	gene	-	Ec-01_003350.1	11.9083	40.5319	423.089	-1.52066	0.280402	-5.42315	5.85585e-08	1.69477e-06	Female_biased
chr_01	3024629	3027474	gene	+	Ec-01_003380.1	53.9384	180.235	625.729	-1.51419	0.261318	-5.79444	6.85484e-09	2.62055e-07	Female_biased
chr_01	3067259	3077979	gene	-	Ec-01_003410.1	20.8912	26.1864	492.748	-0.0626544	0.303042	-0.206751	0.836204	0.910077	Unbiased
chr_01	3078127	3086389	gene	+	Ec-01_003420.1	23.5601	45.0976	545.658	-0.682833	0.29037	-2.3516	0.0186928	0.0655625	Unbiased
chr_01	3086750	3088415	gene	+	Ec-01_003430.1	0.609204	0.122883	1.29791	1.84333	2.02325	0.911074	0.362256	0.548969	Unbiased
chr_01	3099868	3103423	gene	+	Ec-01_003440.1	16.0637	0.399888	62.6212	5.49909	0.757774	7.2569	3.96061e-13	3.97312e-11	Male_biased
chr_01	3139606	3139611	gene	-	Ec-00_004400.1	1066.73	59.8797	6.01901	4.24138	1.45956	2.90594	0.00366156	0.0187311	Unbiased
chr_01	3145314	3159393	gene	-	Ec-01_003470.1	13.3303	21.4179	474.985	-0.432946	0.315698	-1.37139	0.170252	0.331509	Unbiased
chr_01	3182348	3189827	gene	+	Ec-01_003520.1	1.6595	5.2982	48.2071	-1.40379	0.453242	-3.09722	0.00195346	0.0115323	Unbiased
chr_01	3185394	3195982	gene	-	Ec-01_003540.1	667.814	289.483	10325.3	1.3745	0.405627	3.38858	0.000702545	0.00505639	Male_biased
chr_01	3196105	3201480	gene	+	Ec-01_003550.1	25.4646	37.148	330.049	-0.310394	0.3279	-0.946613	0.343836	0.531571	Unbiased
chr_01	3201205	3203329	gene	-	Ec-01_003560.1	37.2283	50.8539	181.26	-0.206756	0.300408	-0.68825	0.491295	0.665536	Unbiased
chr_01	3203952	3209084	gene	-	Ec-01_003570.1	22.107	33.3583	276.985	-0.350954	0.362125	-0.969151	0.33247	0.519826	Unbiased
chr_01	3216971	3225218	gene	-	Ec-01_003600.1	6.56446	14.7565	166.155	-0.901155	0.333089	-2.70545	0.00682124	0.0302657	Unbiased
chr_01	3230309	3238227	gene	+	Ec-01_003620.1	14.5213	41.5971	421.766	-1.26102	0.536389	-2.35094	0.018726	0.0655926	Unbiased
chr_01	3252887	3261899	gene	+	Ec-01_003650.1	21.0676	27.3276	426.16	-0.127124	0.265426	-0.478944	0.631978	0.77321	Unbiased
chr_01	3262243	3266283	gene	+	Ec-01_003660.1	13.9282	23.8746	146.488	-0.54414	0.309551	-1.75784	0.0787755	0.191165	Unbiased
chr_01	3266527	3269096	gene	+	Ec-01_003670.1	111.165	132.203	615.537	0.00389844	0.281385	0.0138545	0.988946	0.994912	Unbiased
chr_01	3269599	3276793	gene	-	Ec-01_003680.1	28.2142	44.4935	504.042	-0.40964	0.266076	-1.53956	0.123668	0.264419	Unbiased
chr_01	3303880	3308710	gene	-	Ec-01_003710.1	1.18502	4.02527	23.4194	-1.47493	0.62963	-2.34254	0.019153	0.0667031	Unbiased
chr_01	3309022	3311870	gene	+	Ec-01_003730.1	6.04794	4.23153	29.7374	0.768904	0.511111	1.50438	0.132484	0.277684	Unbiased
chr_01	3315532	3331510	gene	+	Ec-01_003740.1	27.1169	14.5631	661.68	1.13585	0.320791	3.54079	0.000398927	0.00321465	Male_biased
chr_01	3333509	3339876	gene	-	Ec-01_003750.1	16.7589	21.7284	234.031	-0.108995	0.352705	-0.309025	0.757302	0.860694	Unbiased
chr_01	3342967	3351053	gene	-	Ec-01_003770.1	4.80549	3.4862	66.1365	0.708744	0.452636	1.56582	0.117392	0.254963	Unbiased
chr_01	3351215	3356428	gene	+	Ec-01_003780.1	12.2429	21.8427	171.265	-0.571068	0.417735	-1.36706	0.171608	0.333419	Unbiased
chr_01	3355153	3364737	gene	-	Ec-01_003790.1	3.44419	10.3507	122.231	-1.34023	0.46357	-2.8911	0.00383893	0.0194897	Unbiased
chr_01	3364933	3367653	gene	+	Ec-01_003800.1	1391.11	1188.22	7140.72	0.4972	0.437431	1.13664	0.25569	0.438036	Unbiased
chr_01	3367364	3370627	gene	-	Ec-01_003810.1	26.504	32.1207	188.887	-0.014266	0.346529	-0.0411683	0.967162	0.983972	Unbiased
chr_01	3370613	3384306	gene	+	Ec-01_003820.1	3.4096	4.50686	105.016	-0.11252	0.378035	-0.297644	0.765975	0.865851	Unbiased
chr_01	3388120	3397701	gene	-	Ec-01_003830.1	2.52535	3.93824	58.6934	-0.355207	0.418941	-0.84787	0.39651	0.582241	Unbiased
chr_01	3397777	3404760	gene	+	Ec-01_003840.1	3.55615	4.00797	52.7809	-0.01287	0.461761	-0.0278716	0.977765	0.989888	Unbiased
chr_01	3406247	3408130	gene	-	Ec-00_002760.1	164.559	232.618	731.242	-0.266332	0.295892	-0.900097	0.368069	0.555015	Unbiased
chr_01	3437046	3451890	gene	+	Ec-01_003870.1	6.69248	18.3214	343.665	-1.17092	0.323147	-3.62351	0.000290638	0.00246515	Female_biased
chr_01	3453054	3457350	gene	+	Ec-01_003880.2	137.063	104.154	1030.81	0.626994	0.250841	2.49956	0.0124346	0.0479489	Unbiased
chr_01	3457929	3464500	gene	-	Ec-01_003890.1	6.496	19.1417	158.634	-1.31058	0.321466	-4.0769	4.56403e-05	0.000538879	Female_biased
chr_01	3462027	3476837	gene	+	Ec-01_003900.1	7.32947	2.81972	127.348	1.62181	0.426661	3.80116	0.000144019	0.00140153	Male_biased
chr_01	3482060	3486518	gene	-	Ec-01_003910.1	22.0074	34.4853	243.177	-0.421657	0.324732	-1.29847	0.194124	0.362492	Unbiased
chr_01	3486671	3491740	gene	+	Ec-01_003920.1	75.6985	46.3093	612.496	0.977524	0.309295	3.16049	0.00157504	0.00969287	Unbiased
chr_01	3492503	3497562	gene	-	Ec-01_003930.1	17.8955	13.6622	156.882	0.600964	0.406483	1.47845	0.139288	0.287541	Unbiased
chr_01	3499695	3502664	gene	+	Ec-01_003940.1	4.16685	0.843712	15.4761	2.43793	0.795092	3.06623	0.00216776	0.0125456	Unbiased
chr_01	3507477	3511359	gene	+	Ec-01_003960.1	119.579	94.3778	840.696	0.556809	0.370133	1.50435	0.132492	0.277684	Unbiased
chr_01	3540178	3556767	gene	-	Ec-01_003990.1	12.573	4.89241	295.297	1.61658	0.373014	4.33382	1.46541e-05	0.000205589	Male_biased
chr_01	3558909	3559670	gene	+	Ec-01_004000.1	154.293	152.357	232.241	0.233369	0.423791	0.550671	0.581859	0.735148	Unbiased
chr_01	3564095	3568210	gene	-	Ec-01_004020.1	13.6437	19.3573	128.476	-0.206252	0.397991	-0.518232	0.604296	0.753214	Unbiased
chr_01	3571106	3603301	gene	-	Ec-01_004030.1	9.91673	16.3933	801.582	-0.452527	0.314654	-1.43817	0.150385	0.303637	Unbiased
chr_01	3608896	3613832	gene	+	Ec-01_004050.1	7.89343	5.9204	66.8965	0.617759	0.573729	1.07674	0.281595	0.465788	Unbiased
chr_01	3610292	3620662	gene	-	Ec-01_004060.1	11.4563	7.20224	192.046	0.896696	0.333006	2.69274	0.00708685	0.0311541	Unbiased
chr_01	3623642	3655313	gene	+	Ec-01_004080.2	19.6568	19.4926	476.554	0.267177	0.304245	0.878163	0.379855	0.567063	Unbiased
chr_01	3699776	3713027	gene	+	Ec-01_004120.1	319.11	508.429	10549.8	-0.468852	0.393678	-1.19096	0.233671	0.412441	Unbiased
chr_01	3722699	3727635	gene	-	Ec-01_004140.1	10.9693	16.9739	134.153	-0.37079	0.419272	-0.884367	0.376498	0.563396	Unbiased
chr_01	3727374	3737612	gene	+	Ec-01_004150.1	19.4482	35.6159	538.501	-0.610734	0.249921	-2.44371	0.0145372	0.0540418	Unbiased
chr_01	3737845	3746601	gene	+	Ec-01_004160.1	52.5415	57.3271	925.775	0.132885	0.369291	0.359838	0.718968	0.834874	Unbiased
chr_01	3743955	3755854	gene	-	Ec-01_004170.1	1.79313	5.95569	85.4356	-1.4907	0.476415	-3.129	0.00175401	0.0105886	Unbiased
chr_01	3759358	3766976	gene	-	Ec-01_004180.1	5.14663	9.3546	105.174	-0.568408	0.613738	-0.926141	0.354373	0.541958	Unbiased
chr_01	3767147	3769748	gene	+	Ec-01_004190.1	10.0053	21.8729	78.3582	-0.862229	0.489803	-1.76036	0.0783467	0.190453	Unbiased
chr_01	3770894	3800211	gene	-	Ec-01_004200.1	6.10131	4.78366	310.816	0.603144	0.389839	1.54716	0.121825	0.261802	Unbiased
chr_01	3800941	3811521	gene	+	Ec-01_004220.1	2.20866	4.76108	68.9961	-0.812819	0.543958	-1.49427	0.135106	0.281477	Unbiased
chr_01	3841147	3854164	gene	+	Ec-01_004250.2	0.0602304	0.341966	4.979	-2.2136	1.11702	-1.98171	0.0475117	0.131871	Unbiased
chr_01	3855217	3868778	gene	+	Ec-01_004260.2	11.4117	23.4281	201.558	-0.792782	0.285983	-2.77213	0.00556905	0.0256906	Unbiased
chr_01	3876413	3884131	gene	-	Ec-01_004280.1	13.7837	12.2848	198.312	0.424139	0.30389	1.3957	0.162806	0.320803	Unbiased
chr_01	3884321	3891137	gene	-	Ec-01_004290.1	13.2027	9.15371	151.25	0.733817	0.350175	2.09557	0.0361204	0.106879	Unbiased
chr_01	3940901	3945556	gene	+	Ec-01_004330.1	21.2669	24.5912	209.051	0.0675089	0.305905	0.220686	0.825337	0.904324	Unbiased
chr_01	3949743	3961147	gene	+	Ec-01_004350.2	3.39427	5.99225	102.065	-0.584583	0.361318	-1.61792	0.10568	0.236496	Unbiased
chr_01	3965161	3976687	gene	+	Ec-00_009340.1	8.54238	14.0252	253.969	-0.475216	0.33459	-1.42029	0.155522	0.310797	Unbiased
chr_01	3978300	3984005	gene	-	Ec-00_009350.1	24.5651	14.1675	218.433	1.05301	0.352514	2.98714	0.00281604	0.0152916	Unbiased
chr_01	3983738	3990626	gene	-	Ec-00_011450.1	5.82465	6.82942	84.7938	0.027519	0.355673	0.0773716	0.938328	0.969186	Unbiased
chr_01	3990773	3995829	gene	-	Ec-00_010370.1	12.9289	16.7095	143.413	-0.103897	0.345254	-0.300929	0.763469	0.864829	Unbiased
chr_01	3997247	3999619	gene	-	Ec-00_010380.1	9.03064	25.7651	75.638	-1.24071	0.49829	-2.48994	0.0127763	0.0489415	Unbiased
chr_01	4038797	4053553	gene	+	Ec-01_004390.2	0.00963623	0.380477	5.24027	-4.89804	1.58172	-3.09665	0.00195721	0.0115442	Unbiased
chr_01	4048100	4073036	gene	-	Ec-01_004380.1	0.908463	12.7039	298.996	-3.51561	0.523965	-6.70963	1.95118e-11	1.40717e-09	Female_biased
chr_01	4073118	4077934	gene	+	Ec-01_004370.1	2.98519	12.1734	68.0744	-1.79965	0.394229	-4.56498	4.9955e-06	8.19803e-05	Female_biased
chr_01	4080641	4084220	gene	+	Ec-00_000640.1	4.23346	10.0195	48.4353	-0.981846	0.464861	-2.11213	0.0346755	0.103917	Unbiased
chr_01	4091323	4098081	gene	+	Ec-01_004410.1	5.30764	9.44364	95.6835	-0.613219	0.363271	-1.68805	0.091402	0.212874	Unbiased
chr_01	4109010	4113417	gene	+	Ec-01_004430.1	116.381	114.281	1012.23	0.25143	0.345581	0.727559	0.466884	0.644774	Unbiased
chr_01	4135637	4140182	gene	+	Ec-01_004480.1	5.75991	11.8	76.6447	-0.843469	0.494891	-1.70436	0.0883147	0.207666	Unbiased
chr_01	4142563	4148266	gene	-	Ec-01_004490.1	9.5149	11.7517	118.849	-0.107782	0.349723	-0.308193	0.757936	0.861151	Unbiased
chr_01	4148831	4151812	gene	+	Ec-01_004500.1	26.4654	33.8992	176.995	-0.0931748	0.380699	-0.244746	0.806653	0.892549	Unbiased
chr_01	4154079	4162982	gene	-	Ec-01_004520.1	48.1072	28.1658	671.045	1.04497	0.39143	2.66962	0.00759374	0.0329375	Unbiased
chr_01	4163713	4174037	gene	+	Ec-01_004530.1	6.2511	6.8985	132.21	0.127704	0.305918	0.417444	0.676354	0.805769	Unbiased
chr_01	4177692	4185551	gene	-	Ec-01_004540.1	38.395	76.2699	850.017	-0.722838	0.286664	-2.52156	0.0116837	0.0457005	Unbiased
chr_01	4190132	4194292	gene	-	Ec-01_004560.1	4.18246	10.4727	58.0449	-1.0463	0.44514	-2.35051	0.0187478	0.0656435	Unbiased
chr_01	4203162	4207150	gene	+	Ec-01_004580.1	35.8628	34.3458	271.26	0.344057	0.37783	0.910612	0.3625	0.549162	Unbiased
chr_01	4210084	4215139	gene	+	Ec-01_004600.1	5.07961	14.2058	90.6066	-1.24808	0.464695	-2.68581	0.00723551	0.0316928	Unbiased
chr_01	4231211	4235018	gene	-	Ec-01_004620.1	1.46124	5.97362	26.6812	-1.73137	0.624266	-2.77345	0.0055465	0.0256022	Unbiased
chr_01	4235605	4239652	gene	+	Ec-01_004630.1	14.7494	39.1856	207.142	-1.16593	0.311584	-3.74196	0.00018259	0.0016824	Female_biased
chr_01	4241906	4252113	gene	-	Ec-01_004650.1	0.189009	0.478222	6.10299	-1.08758	1.30928	-0.830668	0.406161	0.590884	Unbiased
chr_01	4257824	4274419	gene	-	Ec-01_004670.1	24.8571	20.5729	733.201	0.493451	0.431829	1.1427	0.253163	0.434711	Unbiased
chr_01	4287594	4289697	gene	-	Ec-01_004680.1	17.3463	19.8076	76.9914	0.0471544	0.379294	0.124322	0.901061	0.949076	Unbiased
chr_01	4289821	4294824	gene	+	Ec-01_004690.1	36.5284	19.1277	275.394	1.14824	0.45268	2.53654	0.0111953	0.0442653	Unbiased
chr_01	4295465	4298241	gene	-	Ec-01_004700.1	1.56301	8.90887	25.9379	-2.14403	0.68408	-3.13418	0.00172336	0.0104657	Unbiased
chr_01	4300951	4303319	gene	+	Ec-01_004710.1	304.053	987.482	2909.23	-1.4612	0.341454	-4.27934	1.87448e-05	0.000256506	Female_biased
chr_01	4349782	4358783	gene	+	Ec-01_004760.1	12.1772	9.41343	193.657	0.594878	0.329903	1.80319	0.0713586	0.178223	Unbiased
chr_01	4362267	4362506	gene	-	Ec-01_004770.1	135.073	92.0354	53.8311	0.774114	0.411991	1.87896	0.0602501	0.157126	Unbiased
chr_01	4366364	4378911	gene	-	Ec-01_004780.1	8.8287	14.1268	274.503	-0.389318	0.331333	-1.17501	0.239993	0.419697	Unbiased
chr_01	4379589	4406257	gene	+	Ec-01_004800.3	0.05892	0.261209	4.56855	-1.97415	1.07406	-1.83802	0.0660592	0.168219	Unbiased
chr_01	4406286	4413794	gene	+	Ec-01_004810.2	17.7304	18.1135	267.064	0.243164	0.385551	0.630692	0.528242	0.694205	Unbiased
chr_01	4415263	4419193	gene	-	Ec-01_004820.1	67.9252	26.8218	373.556	1.55647	0.426678	3.64787	0.000264421	0.00228491	Male_biased
chr_01	4419663	4435270	gene	+	Ec-01_004830.1	6.01142	9.66809	235.631	-0.457962	0.346706	-1.3209	0.186536	0.352787	Unbiased
chr_01	4441937	4445397	gene	+	Ec-01_004850.1	12.1904	17.263	98.4379	-0.252706	0.326322	-0.774408	0.438689	0.620086	Unbiased
chr_01	4448665	4451680	gene	+	Ec-01_004860.1	9.70827	12.6772	66.3452	-0.152956	0.410256	-0.372831	0.709274	0.828275	Unbiased
chr_01	4452797	4453806	gene	-	Ec-01_004870.1	32.3082	31.4477	63.6173	0.331057	0.396108	0.835775	0.403281	0.588492	Unbiased
chr_01	4454747	4462218	gene	+	Ec-01_004880.1	13.3667	20.0085	245.464	-0.372181	0.385094	-0.966467	0.333811	0.521315	Unbiased
chr_01	4471134	4474664	gene	+	Ec-01_004900.1	11.1343	15.662	93.2354	-0.286673	0.395068	-0.725629	0.468066	0.645939	Unbiased
chr_01	4476121	4482172	gene	+	Ec-01_004910.2	7.8364	5.3972	68.0996	0.831091	0.403568	2.05936	0.0394599	0.114648	Unbiased
chr_01	4504740	4509298	gene	+	Ec-01_004930.1	16.9869	18.8337	161.285	0.017596	0.42929	0.0409886	0.967305	0.983972	Unbiased
chr_01	4511687	4518900	gene	-	Ec-01_004940.1	3.37464	10.77	93.2932	-1.37359	0.497078	-2.76333	0.00572155	0.0262687	Unbiased
chr_01	4547219	4557193	gene	-	Ec-01_005000.1	17.061	58.1447	712.916	-1.53791	0.297566	-5.1683	2.36236e-07	5.81524e-06	Female_biased
chr_01	4557389	4559539	gene	+	Ec-01_005010.1	24.7764	41.8364	137.44	-0.512041	0.320646	-1.59691	0.110287	0.244143	Unbiased
chr_01	4564249	4569022	gene	+	Ec-01_005020.1	5.76549	18.7323	108.142	-1.42216	0.448515	-3.17082	0.0015201	0.0094025	Female_biased
chr_01	4571492	4583150	gene	+	Ec-01_005040.1	2.07508	1.04671	34.7054	1.30097	0.512547	2.53824	0.011141	0.0441342	Unbiased
chr_01	4583210	4594198	gene	-	Ec-01_005050.1	3.33572	1.23703	49.9754	1.80624	0.546236	3.3067	0.000944024	0.00645575	Male_biased
chr_01	4599839	4604409	gene	+	Ec-01_005070.1	67.5657	112.848	784.814	-0.492749	0.339728	-1.45042	0.146941	0.29881	Unbiased
chr_01	4607273	4611242	gene	+	Ec-01_005080.1	1.06736	23.2986	85.8935	-4.14953	0.548444	-7.56601	3.84867e-14	4.42663e-12	Female_biased
chr_01	4613570	4620680	gene	+	Ec-01_005090.1	14.64	23.8086	265.254	-0.422575	0.37085	-1.13948	0.254505	0.436621	Unbiased
chr_01	4623733	4634010	gene	-	Ec-01_005100.1	14.6378	16.6123	306.987	0.110204	0.398337	0.276659	0.782042	0.876192	Unbiased
chr_01	4634231	4640957	gene	+	Ec-01_005110.1	12.2471	12.9199	168.161	0.158195	0.347658	0.455031	0.649087	0.785	Unbiased
chr_01	4651826	4662977	gene	-	Ec-01_005130.1	2.60447	3.15583	61.7672	0.0340562	0.406053	0.0838714	0.933159	0.966033	Unbiased
chr_01	4663165	4665815	gene	+	Ec-01_005140.1	52.8754	30.0368	216.998	1.06152	0.430212	2.46744	0.0136083	0.0514047	Unbiased
chr_01	4670366	4685745	gene	-	Ec-01_005150.1	21.5192	16.5956	574.233	0.619525	0.368203	1.68256	0.0924595	0.214345	Unbiased
chr_01	4685867	4692280	gene	+	Ec-01_005160.1	0.281586	0.15952	2.95945	0.734113	1.48215	0.495302	0.620387	0.764638	Unbiased
chr_01	4733047	4743887	gene	-	Ec-01_005200.1	28.9884	30.5908	629.425	0.137202	0.346359	0.396125	0.692013	0.817065	Unbiased
chr_01	4743435	4750989	gene	+	Ec-01_005210.1	17.3773	9.63781	201.432	1.11287	0.431134	2.58126	0.00984397	0.0402138	Unbiased
chr_01	4751221	4755651	gene	+	Ec-01_005220.1	45.8184	44.8631	398.997	0.299833	0.371707	0.806636	0.419876	0.602737	Unbiased
chr_01	4754162	4768872	gene	-	Ec-01_005230.1	8.42799	11.9446	292.07	-0.267988	0.270013	-0.992502	0.320953	0.508629	Unbiased
chr_01	4772267	4775590	gene	-	Ec-01_005240.1	91.2665	118.034	674.135	-0.121142	0.309734	-0.391117	0.695711	0.81939	Unbiased
chr_01	4777071	4787022	gene	+	Ec-01_005250.1	6.95339	5.97707	126.63	0.444908	0.374732	1.18727	0.235121	0.414015	Unbiased
chr_01	4788620	4793750	gene	+	Ec-01_005260.1	14.2587	11.8243	132.511	0.533064	0.312703	1.7047	0.0882511	0.207589	Unbiased
chr_01	4795406	4797891	gene	+	Ec-01_005270.1	21.436	48.6756	164.032	-0.912515	0.324994	-2.80779	0.00498821	0.0236254	Unbiased
chr_01	4800946	4810314	gene	+	Ec-01_005280.2	1.62001	1.77484	20.114	0.0828135	0.552609	0.149859	0.880876	0.936697	Unbiased
chr_01	4810482	4812290	gene	+	Ec-01_005290.1	3.09795	21.2424	39.7079	-2.47353	0.557608	-4.43596	9.16637e-06	0.000137723	Female_biased
chr_01	4814508	4820538	gene	-	Ec-01_005300.1	10.0991	10.909	123.671	0.154165	0.31852	0.484004	0.628383	0.7698	Unbiased
chr_01	4820960	4832349	gene	+	Ec-01_005310.2	1.91041	0.999095	31.8623	1.06272	0.516368	2.05807	0.0395833	0.114903	Unbiased
chr_01	4833644	4839379	gene	-	Ec-01_005320.1	18.1151	8.18146	150.214	1.3785	0.39558	3.48476	0.000492572	0.00381201	Male_biased
chr_01	4841194	4842953	gene	-	Ec-01_005330.1	2.03462	2.64616	8.24133	-0.152892	0.915641	-0.166978	0.867387	0.928467	Unbiased
chr_01	4843176	4848152	gene	+	Ec-01_005340.1	17.0525	22.6821	191.954	-0.172846	0.28076	-0.615637	0.538134	0.701836	Unbiased
chr_01	4847062	4855214	gene	-	Ec-01_005350.1	26.3163	24.5019	412.286	0.318906	0.319112	0.999355	0.317623	0.505624	Unbiased
chr_01	4855613	4860808	gene	+	Ec-01_005360.1	40.6703	36.0374	392.389	0.427619	0.259083	1.65051	0.0988382	0.224913	Unbiased
chr_01	4864245	4864448	gene	-	Ec-01_005370.1	711.196	442.229	238.236	0.880402	0.362218	2.43059	0.0150743	0.0556199	Unbiased
chr_01	4865153	4872818	gene	-	Ec-01_005380.1	19.4361	19.6041	296.195	0.203468	0.305412	0.666209	0.505278	0.677134	Unbiased
chr_01	4873304	4880772	gene	+	Ec-01_005390.1	3.28247	22.4574	176.318	-2.48724	0.474149	-5.24569	1.55701e-07	4.00262e-06	Female_biased
chr_01	4880688	4889135	gene	-	Ec-01_005400.1	3.43944	16.3784	154.729	-2.00264	0.360746	-5.55139	2.83413e-08	9.06786e-07	Female_biased
chr_01	4891432	4899330	gene	-	Ec-01_005420.1	4.89282	8.50323	99.7925	-0.52288	0.365094	-1.43218	0.152092	0.305973	Unbiased
chr_01	4922515	4929944	gene	+	Ec-01_005450.1	1.14049	1.86608	21.3619	-0.43777	0.699075	-0.626212	0.531176	0.696644	Unbiased
chr_01	4931102	4941698	gene	-	Ec-01_005460.1	6.57787	11.4341	181.192	-0.555229	0.404165	-1.37377	0.169513	0.33044	Unbiased
chr_01	4941976	4945684	gene	+	Ec-01_005470.1	13.1872	32.0776	157.022	-0.974472	0.545075	-1.78778	0.0738121	0.182202	Unbiased
chr_01	4946967	4950578	gene	-	Ec-01_005480.1	15.0803	19.6364	122.188	-0.116894	0.34707	-0.336802	0.736266	0.847856	Unbiased
chr_01	4951021	4957664	gene	+	Ec-01_005490.1	15.7601	20.3015	233.277	-0.176015	0.407786	-0.431636	0.666006	0.79794	Unbiased
chr_01	4958529	4961214	gene	-	Ec-01_005500.1	21.6901	19.0458	107.95	0.435071	0.372563	1.16778	0.242896	0.422739	Unbiased
chr_01	4965084	4969976	gene	-	Ec-01_005510.1	32.1968	21.1868	259.055	0.838554	0.364549	2.30025	0.021434	0.0726372	Unbiased
chr_01	4989182	5000082	gene	+	Ec-01_005530.1	6.15825	8.21656	149.141	-0.151797	0.393639	-0.385624	0.699775	0.821932	Unbiased
chr_01	5001487	5011254	gene	+	Ec-01_005540.1	27.2535	14.6258	407.129	1.12226	0.358137	3.13362	0.00172665	0.0104767	Unbiased
chr_01	5013246	5038028	gene	-	Ec-01_005550.1	7.33048	10.6827	428.892	-0.294197	0.26702	-1.10178	0.270557	0.453831	Unbiased
chr_01	5055690	5067467	gene	-	Ec-01_005570.1	0.744209	1.45424	24.8223	-0.624459	0.602094	-1.03715	0.299668	0.484686	Unbiased
chr_01	5067760	5076507	gene	+	Ec-01_005580.1	21.2199	41.1829	529.34	-0.758669	0.346861	-2.18724	0.0287248	0.0903306	Unbiased
chr_01	5089548	5095404	gene	-	Ec-01_005600.1	13.1227	11.6249	141.583	0.425524	0.348547	1.22085	0.222142	0.398417	Unbiased
chr_01	5097014	5100818	gene	-	Ec-01_005610.1	15.7336	10.6705	98.9369	0.826939	0.430692	1.92002	0.0548551	0.146813	Unbiased
chr_01	5116217	5131826	gene	+	Ec-01_005640.1	15.1146	24.3455	588.983	-0.461175	0.348429	-1.32358	0.185642	0.351822	Unbiased
chr_01	5134461	5149093	gene	-	Ec-01_005650.1	14.1738	22.7519	511.246	-0.420286	0.550998	-0.762772	0.445599	0.626073	Unbiased
chr_01	5149558	5155225	gene	+	Ec-01_005660.1	8.74283	19.9178	154.788	-0.963471	0.299227	-3.21986	0.00128252	0.00821478	Unbiased
chr_01	5161580	5166012	gene	-	Ec-01_005670.1	153.453	211.214	1563.37	-0.19751	0.326633	-0.604686	0.545388	0.706668	Unbiased
chr_01	5215214	5216612	gene	-	Ec-01_005800.1	8.50982	7.08915	21.7105	0.573371	0.549571	1.04331	0.296806	0.48142	Unbiased
chr_01	5217712	5229211	gene	+	Ec-01_005790.1	32.5587	37.6718	792.489	-0.00345628	0.37745	-0.00915692	0.992694	0.997178	Unbiased
chr_01	5232485	5233049	gene	-	Ec-01_005780.1	68.5831	43.5038	62.5823	0.900487	0.420593	2.14099	0.0322748	0.0986733	Unbiased
chr_01	5233410	5246693	gene	-	Ec-01_005770.1	12.4194	10.7844	302.746	0.450035	0.329004	1.36787	0.171353	0.333133	Unbiased
chr_01	5246599	5251457	gene	+	Ec-01_005760.1	70.0759	82.7343	719.27	0.0350888	0.310546	0.112991	0.910038	0.954184	Unbiased
chr_01	5253352	5267876	gene	-	Ec-01_005750.1	17.9907	14.301	460.659	0.533435	0.410283	1.30016	0.193545	0.361613	Unbiased
chr_01	5267744	5279359	gene	+	Ec-01_005740.1	9.80806	12.3971	249.727	-0.108828	0.295686	-0.368053	0.712834	0.830622	Unbiased
chr_01	5295595	5308271	gene	+	Ec-01_005710.1	9.80265	14.192	284.447	-0.213915	0.513235	-0.416797	0.676827	0.805982	Unbiased
chr_01	5309625	5311452	gene	+	Ec-01_005705.1	46.3937	22.9393	124.702	1.33148	0.521804	2.55169	0.0107201	0.0428354	Unbiased
chr_01	5319273	5319473	gene	-	Ec-01_005690.1	221.142	237.519	89.9064	0.123648	0.373669	0.330902	0.740719	0.850195	Unbiased
chr_01	5320946	5322211	gene	-	Ec-01_005680.1	23.0857	41.1458	77.6476	-0.563669	0.43877	-1.28466	0.198913	0.368691	Unbiased
chr_01	5324504	5333862	gene	-	Ec-01_006140.1	3.87067	9.68915	118.9	-1.06905	0.355079	-3.01075	0.00260601	0.0144797	Unbiased
chr_01	5337872	5346902	gene	+	Ec-01_005830.1	8.52333	6.99135	137.383	0.539971	0.355896	1.51722	0.129212	0.272907	Unbiased
chr_01	5363422	5372303	gene	+	Ec-01_005860.1	4.55819	7.08749	97.369	-0.338329	0.416129	-0.813038	0.416196	0.599535	Unbiased
chr_01	5377079	5380761	gene	-	Ec-01_005880.1	15.4152	10.8432	95.8108	0.779854	0.364936	2.13696	0.032601	0.0993972	Unbiased
chr_01	5380921	5382086	gene	+	Ec-01_005890.1	78.2638	79.0202	182.054	0.252226	0.358742	0.703085	0.482003	0.658504	Unbiased
chr_01	5383402	5391981	gene	-	Ec-01_005900.1	16.0276	19.1397	293.92	-0.0278712	0.304491	-0.0915337	0.927069	0.963136	Unbiased
chr_01	5395482	5398521	gene	-	Ec-01_005910.1	3.99233	7.5493	33.5772	-0.64482	0.47626	-1.35392	0.17576	0.339189	Unbiased
chr_01	5400892	5410472	gene	-	Ec-01_005920.1	5.30514	5.24513	98.7485	0.263519	0.361246	0.729472	0.465713	0.643757	Unbiased
chr_01	5410866	5414519	gene	+	Ec-01_005930.1	7.61865	15.2992	79.3781	-0.720938	0.367667	-1.96085	0.0498971	0.136587	Unbiased
chr_01	5414771	5420377	gene	-	Ec-01_005940.1	22.7726	11.2893	192.09	1.23637	0.304804	4.05629	4.98592e-05	0.000579462	Male_biased
chr_01	5464566	5468264	gene	+	Ec-01_005990.1	6.05693	12.2255	64.8547	-0.759987	0.36901	-2.05953	0.0394436	0.114648	Unbiased
chr_01	5470360	5473523	gene	+	Ec-01_006000.1	14.8687	20.5862	110.745	-0.307158	0.419197	-0.732729	0.463724	0.642072	Unbiased
chr_01	5475161	5477296	gene	-	Ec-01_006010.1	15.7053	17.1578	70.1889	0.101329	0.469708	0.215728	0.8292	0.905966	Unbiased
chr_01	5508268	5518612	gene	+	Ec-01_006040.1	24.9606	29.0872	543.576	0.0462072	0.272875	0.169335	0.865534	0.927174	Unbiased
chr_01	5521318	5524712	gene	-	Ec-01_006050.1	6.58427	6.74639	44.3287	0.266533	0.418296	0.637187	0.524003	0.690871	Unbiased
chr_01	5534547	5544423	gene	+	Ec-01_006060.2	1.45653	2.23061	28.1372	-0.314966	0.500515	-0.629283	0.529164	0.694892	Unbiased
chr_01	5546025	5556766	gene	-	Ec-01_006070.1	77.1012	178.632	2632.7	-0.982466	0.260985	-3.76446	0.000166912	0.00157716	Unbiased
chr_01	5557817	5564430	gene	-	Ec-01_006080.1	4.54293	4.22148	58.4034	0.28524	0.46437	0.614253	0.539048	0.702546	Unbiased
chr_01	5565494	5568641	gene	-	Ec-01_006090.1	11.5105	33.5547	135.648	-1.35007	0.391116	-3.45184	0.000556782	0.00420645	Female_biased
chr_01	5568456	5572148	gene	+	Ec-01_006100.1	1.48536	9.88388	37.8939	-2.45295	0.550178	-4.45846	8.25495e-06	0.000126595	Female_biased
chr_01	5572982	5583164	gene	+	Ec-01_006110.1	35.2587	111.873	1435.39	-1.45461	0.390344	-3.72649	0.000194166	0.0017659	Female_biased
chr_01	5609512	5612327	gene	+	Ec-01_006160.1	2.38938	1.58238	11.1874	0.804719	0.71647	1.12317	0.261365	0.443147	Unbiased
chr_01	5617666	5629813	gene	+	Ec-01_006180.1	45.6115	19.2873	486.66	1.45632	0.448061	3.25026	0.00115298	0.00749295	Male_biased
chr_01	5630214	5640120	gene	-	Ec-01_006190.1	3.53174	18.5349	198.595	-2.13397	0.423217	-5.04225	4.60091e-07	1.03867e-05	Female_biased
chr_01	5640361	5646493	gene	+	Ec-01_006200.1	18.8878	32.9022	305.206	-0.521117	0.447783	-1.16377	0.244517	0.424515	Unbiased
chr_01	5649022	5649877	gene	+	Ec-01_006220.1	17.2039	76.3193	75.8435	-1.9644	0.413258	-4.75345	1.99976e-06	3.68011e-05	Female_biased
chr_01	5650134	5650440	gene	+	Ec-01_006230.1	19.6162	31.2753	15.0148	-0.385517	0.759427	-0.507642	0.611705	0.758497	Unbiased
chr_01	5652197	5652364	gene	-	Ec-01_006240.1	4.09288	4.26948	1.35367	0.39417	2.04797	0.192469	0.847375	0.916362	Unbiased
chr_01	5671897	5676800	gene	+	Ec-01_006270.1	7.65985	7.33474	71.9215	0.417768	0.539243	0.774731	0.438498	0.620027	Unbiased
chr_01	5681570	5689123	gene	+	Ec-01_006290.1	59.6705	35.8764	727.676	0.949723	0.319939	2.96845	0.00299309	0.0160313	Unbiased
chr_01	5688948	5706368	gene	-	Ec-01_006300.1	11.165	15.0882	441.205	-0.205348	0.372749	-0.550901	0.581702	0.735148	Unbiased
chr_01	5708850	5709938	gene	-	Ec-01_006310.1	26.0583	39.0903	68.9278	-0.328059	0.388772	-0.843833	0.398763	0.584234	Unbiased
chr_01	5710256	5718153	gene	+	Ec-01_006320.1	860.568	2004.22	21837.2	-1.01214	0.352805	-2.86882	0.00412002	0.0205278	Unbiased
chr_01	5719642	5723591	gene	-	Ec-01_006330.1	21.2801	26.8304	183.954	-0.0777893	0.291486	-0.266871	0.789568	0.881173	Unbiased
chr_01	5784261	5786708	gene	+	Ec-01_006400.1	62.5535	114.504	420.535	-0.655921	0.297716	-2.20318	0.0275822	0.0875785	Unbiased
chr_01	5788722	5790400	gene	-	Ec-01_006410.1	82.3204	82.9471	275.241	0.249911	0.368185	0.678765	0.497287	0.671004	Unbiased
chr_01	5790615	5798420	gene	+	Ec-01_006420.3	16.1115	16.5061	104.799	0.177023	0.353312	0.501038	0.616344	0.761766	Unbiased
chr_01	5798291	5804984	gene	-	Ec-01_006430.1	11.7915	12.5	160.79	0.165317	0.326123	0.506915	0.612214	0.758629	Unbiased
chr_01	5805218	5819328	gene	+	Ec-01_006440.1	10.0649	8.51725	260.005	0.476159	0.328133	1.45111	0.146748	0.298508	Unbiased
chr_01	5819354	5833184	gene	-	Ec-01_006460.1	12.2531	12.2762	329.095	0.222047	0.364811	0.608663	0.542748	0.704411	Unbiased
chr_01	5845584	5853092	gene	-	Ec-01_006480.1	7.66495	19.5856	193.452	-1.092	0.319196	-3.42109	0.000623706	0.0046128	Female_biased
chr_01	5853458	5854029	gene	+	Ec-01_006490.1	27.9168	77.7559	56.4858	-1.15617	0.619886	-1.86513	0.0621632	0.160889	Unbiased
chr_01	5856374	5860321	gene	-	Ec-01_006500.1	10.7573	20.5559	120.504	-0.718915	0.359329	-2.00072	0.045423	0.127532	Unbiased
chr_01	5863419	5866513	gene	-	Ec-01_006510.1	16.6622	18.5179	107.147	0.138614	0.359144	0.385956	0.699529	0.821722	Unbiased
chr_01	5870893	5873598	gene	-	Ec-01_006520.1	27.1291	18.4518	124.216	0.819375	0.349837	2.34216	0.0191724	0.0667184	Unbiased
chr_01	5876309	5882456	gene	-	Ec-01_006530.1	0.195784	0.470216	3.38137	-1.01837	1.30733	-0.778972	0.435996	0.617729	Unbiased
chr_01	5882664	5886067	gene	+	Ec-01_006540.1	7.31498	12.3965	64.9412	-0.519771	0.359981	-1.44388	0.148772	0.301497	Unbiased
chr_01	5900164	5904296	gene	+	Ec-01_006570.1	3.4517	2.73678	25.3474	0.589322	0.627971	0.938453	0.348011	0.535844	Unbiased
chr_01	5908435	5922188	gene	+	Ec-01_006580.1	20.3886	8.03121	393.381	1.59283	0.340538	4.6774	2.9053e-06	5.13412e-05	Male_biased
chr_01	5923978	5928450	gene	-	Ec-01_006590.1	417.792	1849.44	9561.78	-1.94301	0.331959	-5.85316	4.82321e-09	1.88162e-07	Female_biased
chr_01	5961463	5962476	gene	-	Ec-01_006630.1	21.6936	36.3923	56.6612	-0.496458	0.368557	-1.34703	0.17797	0.342144	Unbiased
chr_01	5962754	5964750	gene	+	Ec-01_006640.1	16.8818	12.4451	57.6242	0.753349	0.413633	1.8213	0.0685616	0.172855	Unbiased
chr_01	5968315	5973389	gene	-	Ec-01_006650.1	3.05167	6.80124	47.3501	-0.869955	0.4225	-2.05907	0.0394879	0.114682	Unbiased
chr_01	5973612	5980524	gene	+	Ec-01_006660.1	1.56254	8.33431	62.6772	-2.13243	0.456961	-4.66655	3.06297e-06	5.37006e-05	Female_biased
chr_01	5981416	5985077	gene	+	Ec-01_006670.1	6.65341	15.0933	75.1129	-0.919325	0.368434	-2.49522	0.0125878	0.0483829	Unbiased
chr_01	5986458	5995867	gene	+	Ec-01_006680.1	7.90528	9.9454	163.126	-0.0597781	0.313533	-0.19066	0.848792	0.916896	Unbiased
chr_01	6003054	6003553	gene	-	Ec-01_006690.1	24.4298	35.224	28.4621	-0.250138	0.494485	-0.505856	0.612958	0.759128	Unbiased
chr_01	6003752	6007503	gene	+	Ec-01_006700.1	18.7819	13.719	120.62	0.764192	0.373378	2.0467	0.0406874	0.117145	Unbiased
chr_01	6008422	6011306	gene	-	Ec-01_006710.1	11.2567	23.2255	95.428	-0.77868	0.374842	-2.07735	0.0377689	0.110653	Unbiased
chr_01	6011407	6018343	gene	+	Ec-01_006720.2	1278.58	327.045	11581.5	2.19428	0.368805	5.94971	2.68618e-09	1.14869e-07	Male_biased
chr_01	6018256	6021302	gene	-	Ec-01_006730.1	21.2251	24.3069	135.749	0.0466389	0.32533	0.143359	0.886007	0.940646	Unbiased
chr_01	6021520	6033257	gene	+	Ec-01_006740.1	21.2331	23.6134	511.185	0.112579	0.285447	0.394394	0.69329	0.817994	Unbiased
chr_01	6034424	6043802	gene	-	Ec-01_006760.1	9.27089	7.91027	157.695	0.421159	0.473655	0.889169	0.373912	0.560479	Unbiased
chr_01	6044184	6048497	gene	+	Ec-01_006770.1	15.4026	11.5883	116.388	0.636746	0.361242	1.76266	0.0779576	0.189767	Unbiased
chr_01	6056186	6056338	gene	+	Ec-01_006790.1	318.493	569.923	128.443	-0.551891	0.463502	-1.1907	0.233772	0.412441	Unbiased
chr_01	6059315	6063983	gene	-	Ec-01_006800.1	48.2232	25.9947	349.857	1.11975	0.314226	3.56352	0.000365915	0.00298866	Male_biased
chr_01	6064240	6069869	gene	+	Ec-01_006810.1	6.74954	8.38112	82.3046	-0.0305674	0.348799	-0.087636	0.930166	0.964804	Unbiased
chr_01	6128629	6138193	gene	-	Ec-01_006840.1	6.39901	9.67728	147.938	-0.324566	0.314481	-1.03207	0.302039	0.487515	Unbiased
chr_01	6138677	6152397	gene	-	Ec-01_006870.1	14.7159	14.9254	399.013	0.208895	0.301707	0.692379	0.4887	0.663586	Unbiased
chr_01	6152900	6155568	gene	+	Ec-01_006880.1	14.5026	12.5811	72.9169	0.396424	0.451479	0.878057	0.379913	0.567063	Unbiased
chr_01	6156664	6158980	gene	-	Ec-01_006890.1	1.49039	9.15164	22.7886	-2.33255	0.57407	-4.06319	4.84065e-05	0.000566029	Female_biased
chr_01	6160960	6161289	gene	-	Ec-01_006900.1	1.38503	1.82005	1.03494	-0.155301	2.40614	-0.0645435	0.948537	0.974766	Unbiased
chr_01	6164706	6172781	gene	-	Ec-01_006910.2	0	0.385475	1.2203	-4.48998	2.56323	-1.75169	0.0798276	0.193015	Unbiased
chr_01	6172395	6175996	gene	+	Ec-01_006920.1	8.94642	4.0914	47.5041	1.36322	0.679043	2.00756	0.0446903	0.126085	Unbiased
chr_01	6187384	6190581	gene	+	Ec-01_006940.1	7.29363	14.1449	65.5217	-0.655808	0.49003	-1.3383	0.180798	0.345565	Unbiased
chr_01	6190435	6203245	gene	-	Ec-01_006950.1	17.1442	12.4682	376.171	0.694072	0.269503	2.57538	0.0100131	0.0406929	Unbiased
chr_01	6203013	6215494	gene	+	Ec-01_006960.1	29.933	58.2401	1039.53	-0.7102	0.305201	-2.32699	0.0199657	0.0687437	Unbiased
chr_01	6217039	6222777	gene	-	Ec-01_006980.1	52.3495	55.0848	607.804	0.118482	0.375704	0.31536	0.752489	0.857818	Unbiased
chr_01	6224000	6226585	gene	+	Ec-01_006990.1	9.15387	27.8981	91.3783	-1.34985	0.394792	-3.41914	0.000628199	0.00463063	Female_biased
chr_01	6229636	6250262	gene	-	Ec-01_007000.2	0.0209216	0.711644	2.83342	-4.7463	1.87552	-2.53066	0.0113849	0.0448074	Unbiased
chr_01	6251894	6262941	gene	-	Ec-01_007010.1	19.4359	19.2717	415.557	0.262644	0.31354	0.837672	0.402215	0.587416	Unbiased
chr_01	6263410	6265650	gene	+	Ec-01_007020.1	14.2585	13.7702	62.0264	0.321616	0.415008	0.774962	0.438362	0.619991	Unbiased
chr_01	6282778	6285243	gene	+	Ec-01_007040.1	0.825939	15.7808	36.2353	-3.89312	0.761441	-5.11283	3.17366e-07	7.53434e-06	Female_biased
chr_01	6288140	6293279	gene	+	Ec-01_007050.1	1.7708	4.67344	31.3626	-1.15633	0.451063	-2.56357	0.0103601	0.0417723	Unbiased
chr_01	6294763	6297057	gene	-	Ec-01_007060.1	16.8642	16.2955	75.0176	0.251126	0.361615	0.694456	0.487397	0.662474	Unbiased
chr_01	6303322	6310650	gene	-	Ec-01_007080.1	11.5231	13.6864	179.691	-0.0125017	0.283242	-0.0441377	0.964795	0.982976	Unbiased
chr_01	6322069	6327132	gene	-	Ec-01_007100.1	26.9963	84.5838	534.687	-1.42278	0.320349	-4.44133	8.94034e-06	0.000135049	Female_biased
chr_01	6341734	6345878	gene	+	Ec-01_007130.1	6.48307	11.0146	70.1557	-0.532308	0.382002	-1.39347	0.163478	0.321699	Unbiased
chr_01	6346551	6347550	gene	-	Ec-01_007140.1	7.85814	57.256	60.1026	-2.60253	0.439868	-5.91662	3.28626e-09	1.3659e-07	Female_biased
chr_01	6348202	6354530	gene	+	Ec-01_007150.1	20.4587	9.36018	188.373	1.38418	0.393082	3.52135	0.000429349	0.00340975	Male_biased
chr_01	6373734	6380244	gene	-	Ec-01_007180.1	16.0612	26.0911	269.398	-0.444693	0.426293	-1.04316	0.296874	0.48142	Unbiased
chr_01	6400741	6409345	gene	-	Ec-01_007200.1	3.89689	3.37271	61.8783	0.500906	0.392845	1.27507	0.202284	0.372926	Unbiased
chr_01	6411711	6415349	gene	-	Ec-01_007210.1	5.94406	4.7917	38.5208	0.551989	0.431003	1.28071	0.200297	0.37044	Unbiased
chr_01	6417189	6421644	gene	-	Ec-01_007220.1	1.19283	2.16274	14.166	-0.524932	0.82222	-0.638433	0.523192	0.690175	Unbiased
chr_01	6425315	6434936	gene	-	Ec-01_007230.1	15.1196	19.26	317.175	-0.0473558	0.37094	-0.127664	0.898415	0.947398	Unbiased
chr_01	6483824	6486867	gene	+	Ec-01_007280.1	13.7153	15.3975	84.7534	0.0798193	0.494119	0.161539	0.871669	0.930906	Unbiased
chr_01	6492832	6495723	gene	+	Ec-01_007300.1	2.09223	7.52971	25.9197	-1.54698	0.580243	-2.6661	0.00767367	0.0331978	Unbiased
chr_01	6498044	6500665	gene	+	Ec-01_007310.1	6.31811	5.19792	29.8006	0.492709	0.522333	0.943285	0.345535	0.532979	Unbiased
chr_01	6501487	6504085	gene	+	Ec-01_007320.1	21.7097	23.9498	114.534	0.15781	0.390949	0.403658	0.686464	0.813104	Unbiased
chr_01	6504683	6504925	gene	+	Ec-01_007330.1	37.4988	26.2834	15.5683	0.742167	0.762713	0.973062	0.330523	0.51789	Unbiased
chr_01	6507485	6511094	gene	-	Ec-01_007340.1	1.78619	5.4247	24.2953	-1.33969	0.611454	-2.19099	0.0284526	0.0897646	Unbiased
chr_01	6513887	6524497	gene	+	Ec-01_007350.1	12.4054	18.4645	314.055	-0.32932	0.316667	-1.03996	0.29836	0.483331	Unbiased
chr_01	6524363	6530681	gene	-	Ec-01_007370.1	58.7144	55.6185	715.425	0.317285	0.252171	1.25821	0.208315	0.381096	Unbiased
chr_01	6530916	6533861	gene	+	Ec-01_007380.1	7.32079	20.9925	79.5172	-1.27172	0.386756	-3.28818	0.00100837	0.00679819	Female_biased
chr_01	6535369	6573509	gene	-	Ec-01_007390.1	1.31521	4.81715	213.653	-1.59865	0.505351	-3.16344	0.00155918	0.00960856	Female_biased
chr_01	6573887	6580333	gene	+	Ec-01_007400.1	1.94426	5.33986	44.1611	-1.18853	0.410421	-2.89587	0.00378104	0.0192618	Unbiased
chr_01	6581575	6585785	gene	+	Ec-01_007410.1	0.906243	3.19772	16.1171	-1.59008	0.583869	-2.72335	0.00646231	0.0288941	Unbiased
chr_01	6585862	6595054	gene	+	Ec-01_007420.1	13.8638	15.8452	264.834	0.0421791	0.302018	0.139658	0.88893	0.942162	Unbiased
chr_01	6597415	6598244	gene	+	Ec-01_007430.1	124.587	64.1935	157.709	1.2072	0.295593	4.08398	4.427e-05	0.000525022	Male_biased
chr_01	6602173	6607032	gene	-	Ec-01_007440.1	41.5406	59.7374	473.771	-0.269557	0.251263	-1.07281	0.283358	0.467425	Unbiased
chr_01	6609411	6614814	gene	-	Ec-01_007450.1	8.62966	9.9597	99.6408	0.0430486	0.37903	0.113576	0.909574	0.953902	Unbiased
chr_01	6615131	6626362	gene	+	Ec-01_007460.1	4.23889	4.22184	93.7113	0.247637	0.32562	0.76051	0.44695	0.627309	Unbiased
chr_01	6636902	6645939	gene	+	Ec-01_007480.1	14.12	33.0664	407.31	-0.966685	0.283922	-3.40475	0.000662239	0.00482029	Unbiased
chr_01	6687580	6691983	gene	+	Ec-01_007540.1	15.7752	20.3537	154.646	-0.0984831	0.314841	-0.312802	0.754431	0.859386	Unbiased
chr_01	6693199	6696041	gene	-	Ec-01_007550.1	290.854	215.72	1448.12	0.70281	0.389039	1.80653	0.0708358	0.177282	Unbiased
chr_01	6696888	6703923	gene	+	Ec-01_007560.1	17.7852	9.06066	189.952	1.17173	0.359611	3.25833	0.00112069	0.00734756	Male_biased
chr_01	6704743	6709838	gene	-	Ec-01_007570.1	59.0144	65.3607	618.852	0.0954149	0.275997	0.34571	0.729561	0.843023	Unbiased
chr_01	6711092	6721481	gene	-	Ec-01_007580.1	3.41686	4.11319	76.9026	-0.07763	0.372084	-0.208636	0.834733	0.909514	Unbiased
chr_01	6721842	6730038	gene	+	Ec-01_007590.1	8.02877	15.0031	178.128	-0.615122	0.364235	-1.68881	0.0912563	0.212857	Unbiased
chr_01	6733341	6734630	gene	+	Ec-01_007600.1	13.6522	49.6625	75.8711	-1.5637	0.45535	-3.43407	0.000594597	0.00443191	Female_biased
chr_01	6735651	6738786	gene	-	Ec-01_007610.1	48.2292	43.3928	285.497	0.36057	0.33603	1.07303	0.283258	0.467418	Unbiased
chr_01	6748609	6769092	gene	+	Ec-01_007630.1	9.06338	8.47747	350.329	0.363327	0.286565	1.26787	0.204845	0.376297	Unbiased
chr_01	6769115	6781982	gene	-	Ec-01_007640.1	20.6887	18.8665	499.705	0.401799	0.284437	1.41261	0.15777	0.313847	Unbiased
chr_01	6788019	6797288	gene	-	Ec-01_007650.1	12.8295	12.6062	229.735	0.303991	0.419703	0.724301	0.468881	0.646663	Unbiased
chr_01	6806338	6807550	gene	-	Ec-01_007670.1	9.6703	38.2494	53.9602	-1.69497	0.587335	-2.88586	0.0039034	0.0197794	Unbiased
chr_01	6808303	6818025	gene	+	Ec-01_007680.1	8.3786	9.19432	166.269	0.144144	0.298989	0.482104	0.629732	0.77124	Unbiased
chr_01	6817686	6826157	gene	-	Ec-01_007690.1	6.87853	14.3432	170.009	-0.797988	0.301396	-2.64764	0.0081056	0.0346507	Unbiased
chr_01	6834812	6837275	gene	-	Ec-01_007700.1	87.142	88.9215	430.191	0.180834	0.312178	0.579266	0.56241	0.720952	Unbiased
chr_01	6839235	6844440	gene	-	Ec-01_007720.1	109.412	204.026	1537.63	-0.617556	0.346063	-1.78452	0.0743395	0.183165	Unbiased
chr_01	6845355	6845540	gene	-	Ec-01_007730.1	14.4677	12.6444	4.87475	0.333816	1.22542	0.27241	0.785307	0.877902	Unbiased
chr_01	6846027	6857210	gene	-	Ec-01_007740.1	8.30831	5.91158	158.61	0.705788	0.359414	1.96372	0.0495628	0.135895	Unbiased
chr_01	6858876	6866177	gene	-	Ec-01_007750.1	13.7847	27.5634	288.479	-0.756165	0.304325	-2.48472	0.0129652	0.0494798	Unbiased
chr_01	6866393	6869841	gene	+	Ec-01_007760.1	76.9339	119.475	654.709	-0.358812	0.297425	-1.2064	0.227664	0.404946	Unbiased
chr_01	6871379	6877479	gene	-	Ec-01_007770.1	9.893	9.50504	117.035	0.316423	0.352016	0.898887	0.368713	0.555672	Unbiased
chr_01	6897071	6899100	gene	-	Ec-01_007790.1	7.01913	31.4509	72.2127	-1.93116	0.504769	-3.82582	0.000130336	0.00129193	Female_biased
chr_01	6899369	6902579	gene	+	Ec-01_007800.1	52.161	31.4742	273.44	0.944261	0.333566	2.83081	0.00464308	0.0223962	Unbiased
chr_01	6914306	6919099	gene	-	Ec-01_007830.1	14.7876	13.7744	135.693	0.330469	0.316626	1.04372	0.296614	0.481204	Unbiased
chr_01	6962165	6965331	gene	-	Ec-01_007850.1	42.8291	45.5071	274.826	0.169129	0.300621	0.5626	0.573707	0.729199	Unbiased
chr_01	6977991	6981035	gene	-	Ec-01_007870.1	26.4287	38.4524	191.916	-0.291764	0.310921	-0.938388	0.348045	0.535844	Unbiased
chr_01	6989746	7001784	gene	-	Ec-01_007890.1	15.6628	10.247	309.385	0.858007	0.340238	2.52178	0.0116762	0.0456843	Unbiased
chr_01	7019044	7021958	gene	-	Ec-01_007940.1	30.6585	41.8481	205.763	-0.197974	0.28181	-0.702507	0.482363	0.658634	Unbiased
chr_01	7022406	7028496	gene	+	Ec-01_007950.1	2.09961	8.27198	58.1862	-1.66622	0.449796	-3.70438	0.000211911	0.00189371	Female_biased
chr_01	7035559	7047632	gene	-	Ec-01_007960.1	3.36023	5.31622	100.609	-0.379397	0.452061	-0.839261	0.401323	0.586661	Unbiased
chr_01	7046911	7064114	gene	+	Ec-01_007980.1	4.3546	7.81794	198.822	-0.585335	0.323641	-1.80859	0.0705143	0.176809	Unbiased
chr_01	7063931	7067620	gene	-	Ec-01_007990.1	16.0897	18.6713	125.308	-0.0396575	0.462502	-0.0857456	0.931669	0.965679	Unbiased
chr_01	7068128	7094055	gene	+	Ec-01_008000.1	6.8218	5.83101	320.095	0.456506	0.348202	1.31104	0.189845	0.357049	Unbiased
chr_01	7122888	7132181	gene	+	Ec-01_008020.1	2.69291	8.27433	93.3443	-1.31877	0.43393	-3.03913	0.00237264	0.0133832	Unbiased
chr_01	7134746	7140426	gene	-	Ec-01_008030.1	8.03996	25.2156	174.004	-1.36727	0.352952	-3.87382	0.000107144	0.00109889	Female_biased
chr_01	7141540	7146051	gene	+	Ec-01_008040.1	84.4611	247.055	1438.13	-1.36544	0.401757	-3.39867	0.000677154	0.00490477	Female_biased
chr_01	7159101	7161621	gene	-	Ec-01_008070.1	0.831241	0.676981	3.75644	0.641425	1.26696	0.506269	0.612667	0.75898	Unbiased
chr_01	7163047	7168284	gene	-	Ec-01_008080.1	5.72737	7.25538	66.5304	-0.0576923	0.39688	-0.145364	0.884423	0.939466	Unbiased
chr_01	7188287	7193113	gene	+	Ec-01_008130.1	1.12726	4.48918	25.1287	-1.78125	0.593786	-2.99982	0.0027014	0.0148627	Unbiased
chr_01	7195976	7197989	gene	-	Ec-01_008140.1	15.5136	5.50113	42.7178	1.76081	0.582403	3.02336	0.00249989	0.0139964	Unbiased
chr_01	7207630	7213894	gene	-	Ec-01_008170.1	2.09549	6.02567	46.8611	-1.28651	0.620713	-2.07263	0.0382065	0.111689	Unbiased
chr_01	7254475	7258286	gene	-	Ec-01_008220.1	9.14812	7.44928	63.3594	0.538702	0.402867	1.33717	0.181167	0.345896	Unbiased
chr_01	7259822	7276262	gene	-	Ec-01_008230.1	12.7997	20.7859	527.388	-0.451296	0.299399	-1.50734	0.131723	0.276632	Unbiased
chr_01	7285735	7290079	gene	-	Ec-01_008250.1	13.7087	11.6033	110.045	0.473569	0.35484	1.3346	0.182007	0.347005	Unbiased
chr_01	7290963	7292799	gene	+	Ec-01_008260.1	19.2957	16.941	65.1822	0.418461	0.434833	0.962348	0.335875	0.523326	Unbiased
chr_01	7293818	7296513	gene	-	Ec-01_008270.1	4.17714	18.4843	56.6903	-1.8652	0.534504	-3.48958	0.000483775	0.00375776	Female_biased
chr_01	7297422	7305431	gene	-	Ec-01_008280.1	17.2408	24.0573	318.651	-0.225319	0.304269	-0.740528	0.45898	0.638219	Unbiased
chr_01	7313239	7327061	gene	+	Ec-01_008310.1	3.70276	6.74917	135.724	-0.603718	0.373339	-1.61708	0.105861	0.236703	Unbiased
chr_01	7329483	7329674	gene	+	Ec-01_008320.1	39.011	82.5969	21.8772	-0.791081	0.716564	-1.10399	0.269597	0.453065	Unbiased
chr_01	7340881	7348348	gene	-	Ec-01_008340.1	26.484	23.9214	370.436	0.413724	0.280387	1.47555	0.140066	0.28879	Unbiased
chr_01	7347443	7356203	gene	+	Ec-01_008350.1	4.51678	5.07327	83.7763	0.0464936	0.435733	0.106702	0.915025	0.956881	Unbiased
chr_01	7357999	7364788	gene	-	Ec-01_008360.1	58.9004	13.4503	507.293	2.35178	0.491448	4.78541	1.70637e-06	3.21105e-05	Male_biased
chr_01	7376784	7381788	gene	+	Ec-01_008390.1	34.0517	18	264.119	1.09762	0.384318	2.85602	0.0042899	0.021128	Unbiased
chr_01	7383500	7385849	gene	+	Ec-01_008400.1	15.745	8.39291	56.6725	1.07407	0.480149	2.23696	0.025289	0.0823745	Unbiased
chr_01	7388452	7392756	gene	-	Ec-01_008410.1	6.2177	8.79152	62.9549	-0.271871	0.380824	-0.713901	0.475288	0.652733	Unbiased
chr_01	7397136	7406560	gene	+	Ec-01_008430.1	32.3334	61.9808	840.54	-0.662698	0.306677	-2.1609	0.0307032	0.0948685	Unbiased
chr_01	7408697	7413668	gene	-	Ec-01_008440.1	29.873	32.7555	304.885	0.115774	0.371252	0.311846	0.755157	0.859595	Unbiased
chr_01	7414979	7420603	gene	-	Ec-01_008450.1	81.8485	124.286	1108.25	-0.356176	0.426976	-0.834182	0.404178	0.589193	Unbiased
chr_01	7441373	7450364	gene	-	Ec-01_008480.1	4.59117	20.1057	206.189	-1.86569	0.386958	-4.82143	1.42536e-06	2.76411e-05	Female_biased
chr_01	7454735	7455544	gene	-	Ec-01_008500.1	3.60706	39.337	31.1692	-3.14798	0.517203	-6.08655	1.15371e-09	5.57709e-08	Female_biased
chr_01	7472318	7472946	gene	+	Ec-01_008530.1	23.7083	33.7567	35.0185	-0.31397	0.466779	-0.672632	0.501181	0.673865	Unbiased
chr_01	7474803	7480320	gene	-	Ec-00_010600.1	0.512169	0.748157	4.57701	-0.00369402	1.18418	-0.00311946	0.997511	0.998612	Unbiased
chr_01	7499659	7499862	gene	-	Ec-01_008540.1	1517.86	585.868	442.451	1.63808	0.316648	5.17318	2.30141e-07	5.68751e-06	Male_biased
chr_01	7522990	7540251	gene	-	Ec-01_008560.1	20.6689	26.7614	797.154	-0.110474	0.284803	-0.387896	0.698093	0.821047	Unbiased
chr_01	7540414	7545344	gene	+	Ec-01_008570.1	3293.47	1232.05	22903.5	1.646	0.301924	5.4517	4.98899e-08	1.49245e-06	Male_biased
chr_01	7547215	7553359	gene	-	Ec-01_008580.2	0.091015	0.066667	1.01316	0.276694	2.16953	0.127536	0.898516	0.947398	Unbiased
chr_01	7563253	7567180	gene	+	Ec-01_008590.1	0.90929	4.28285	18.7196	-1.84466	0.804474	-2.293	0.0218479	0.0737029	Unbiased
chr_01	7568540	7568928	gene	+	Ec-01_008600.1	6.36636	13.4236	7.20035	-0.832482	1.11514	-0.746526	0.45535	0.634958	Unbiased
chr_01	7569964	7577451	gene	+	Ec-01_008610.1	9.19769	16.1914	181.612	-0.61385	0.397871	-1.54284	0.12287	0.263178	Unbiased
chr_01	7579807	7586157	gene	+	Ec-01_008630.1	225.388	191.313	2638.45	0.483542	0.261909	1.84622	0.0648606	0.16578	Unbiased
chr_01	7586573	7591516	gene	+	Ec-01_008640.2	3.87223	5.27713	43.9241	-0.184605	0.435393	-0.423995	0.671569	0.80179	Unbiased
chr_01	7592173	7597524	gene	-	Ec-01_008650.1	5.43266	14.8839	100.515	-1.16448	0.483332	-2.40927	0.0159846	0.0582694	Unbiased
chr_01	7597745	7603708	gene	+	Ec-01_008660.1	41.0993	23.5496	390.309	1.02085	0.291651	3.50024	0.000464845	0.00364393	Male_biased
chr_01	7620564	7635480	gene	-	Ec-01_008690.1	14.657	17.714	466.861	0.0133149	0.321571	0.0414058	0.966972	0.983972	Unbiased
chr_01	7636061	7646959	gene	+	Ec-01_008710.3	1.03097	1.89013	30.5979	-0.591452	0.503532	-1.17461	0.240152	0.419699	Unbiased
chr_01	7646884	7650298	gene	-	Ec-01_008720.1	1.91703	3.57405	18.3498	-0.746427	0.626893	-1.19068	0.233781	0.412441	Unbiased
chr_01	7650753	7655674	gene	+	Ec-01_008730.1	44.8281	34.333	385.345	0.602009	0.316837	1.90006	0.0574257	0.151687	Unbiased
chr_01	7655675	7668181	gene	-	Ec-01_008740.1	18.3833	14.4047	399.762	0.600422	0.390577	1.53727	0.124227	0.265213	Unbiased
chr_01	7670347	7675059	gene	-	Ec-01_008780.1	5.24614	7.96091	59.6422	-0.357667	0.383775	-0.931971	0.351351	0.538943	Unbiased
chr_01	7675232	7679138	gene	+	Ec-01_008790.1	2.31324	7.20026	35.3052	-1.38922	0.464268	-2.99228	0.00276905	0.0151537	Unbiased
chr_01	7677141	7687684	gene	-	Ec-01_008800.1	46.0972	30.3237	494.282	0.869695	0.269562	3.22633	0.00125389	0.00805073	Unbiased
chr_01	7688800	7696042	gene	-	Ec-01_008810.1	130.177	154.71	2014.82	0.0124392	0.253389	0.0490911	0.960847	0.980993	Unbiased
chr_01	7696396	7698003	gene	+	Ec-01_008830.1	8.17576	4.16578	19.8124	1.10512	0.666023	1.65929	0.0970581	0.222159	Unbiased
chr_01	7708161	7715555	gene	-	Ec-01_008850.1	13.8814	35.3615	341.677	-1.08909	0.350065	-3.11112	0.00186379	0.0111161	Unbiased
chr_01	7716418	7722327	gene	-	Ec-01_008860.1	59.4418	90.378	851.117	-0.340708	0.267767	-1.2724	0.203231	0.374103	Unbiased
chr_01	7732566	7735889	gene	+	Ec-01_008890.1	48.5364	110.848	510.635	-0.943089	0.307185	-3.07011	0.00213983	0.0124098	Unbiased
chr_01	7755900	7757056	gene	-	Ec-01_008920.1	32.0631	48.8453	92.9265	-0.35877	0.514619	-0.697156	0.485705	0.660924	Unbiased
chr_01	7757174	7771466	gene	+	Ec-01_008930.1	1.93884	1.71953	50.7513	0.460757	0.472915	0.974292	0.329911	0.517297	Unbiased
chr_01	7775119	7776855	gene	-	Ec-01_008940.1	6.67609	25.3405	51.3634	-1.71806	0.478403	-3.59124	0.000329102	0.00273805	Female_biased
chr_01	7783313	7787505	gene	-	Ec-01_008960.1	274.159	1991.99	8928.7	-2.66539	0.350381	-7.60713	2.80251e-14	3.27992e-12	Female_biased
chr_01	7787637	7799619	gene	+	Ec-01_008970.1	7.66121	9.43197	199.949	-0.0786652	0.305814	-0.257232	0.797	0.885889	Unbiased
chr_01	7801242	7813205	gene	-	Ec-01_008980.1	4.37742	8.328	143.56	-0.645667	0.319922	-2.0182	0.0435704	0.123842	Unbiased
chr_01	7814104	7819291	gene	+	Ec-01_009000.1	77.8863	57.6875	704.345	0.667327	0.28167	2.36918	0.0178276	0.0633943	Unbiased
chr_01	7819535	7834460	gene	-	Ec-01_009010.1	29.5177	40.2586	1003.39	-0.216383	0.312524	-0.692373	0.488703	0.663586	Unbiased
chr_01	7834596	7840751	gene	+	Ec-01_009030.1	147.334	130.985	1676.22	0.424492	0.296178	1.43323	0.151791	0.30549	Unbiased
chr_01	7854005	7858345	gene	+	Ec-01_009050.1	348.27	1559.15	7676.54	-1.91774	0.293315	-6.53816	6.22785e-11	4.13393e-09	Female_biased
chr_01	7890778	7898562	gene	+	Ec-01_009100.1	381.194	565.06	7234.71	-0.342632	0.378631	-0.904923	0.365506	0.552462	Unbiased
chr_01	7899212	7904100	gene	-	Ec-01_009140.1	16.8006	23.1599	190.982	-0.161191	0.395585	-0.407475	0.683659	0.810789	Unbiased
chr_01	7924016	7931350	gene	+	Ec-01_009180.1	242.935	183.415	3135.69	0.608977	0.323055	1.88506	0.0594223	0.155453	Unbiased
chr_01	7931442	7944909	gene	-	Ec-01_009200.1	11.0584	13.3363	319.429	-0.0543752	0.317424	-0.171302	0.863987	0.926251	Unbiased
chr_01	7945635	7947288	gene	+	Ec-01_009210.1	2.23395	14.8707	26.0269	-2.50822	0.505171	-4.9651	6.8667e-07	1.49211e-05	Female_biased
chr_01	7949382	7958417	gene	-	Ec-01_009220.1	16.5162	26.0044	368.561	-0.380128	0.348518	-1.0907	0.275405	0.459192	Unbiased
chr_01	7962818	7967777	gene	-	Ec-01_009230.1	4.14217	11.1183	69.4713	-1.10911	0.48526	-2.28561	0.0222771	0.0748857	Unbiased
chr_01	7970956	7982927	gene	-	Ec-01_009240.1	2.34628	7.34832	107.166	-1.35858	0.41397	-3.28184	0.00103133	0.00690416	Female_biased
chr_01	7997569	8004825	gene	+	Ec-01_009270.1	7.62166	20.3358	192.336	-1.14571	0.361378	-3.17037	0.00152243	0.0094038	Female_biased
chr_01	8008161	8016054	gene	+	Ec-01_009280.1	3.41377	3.25749	52.7909	0.276	0.42573	0.648298	0.516792	0.686142	Unbiased
chr_01	8017649	8020588	gene	+	Ec-01_009290.1	0.285903	0.203741	1.45632	0.725407	2.16967	0.33434	0.738123	0.848749	Unbiased
chr_01	8161556	8167044	gene	-	Ec-00_003620.1	0.305877	0.316328	3.39057	0.0531203	1.59046	0.0333994	0.973356	0.987868	Unbiased
chr_01	8174098	8178562	gene	-	Ec-00_004760.1	20.2272	27.8844	210.46	-0.247685	0.332811	-0.74422	0.456743	0.635771	Unbiased
chr_01	8180915	8181268	gene	-	Ec-00_004770.1	3.9086	1.42776	1.89789	1.46425	1.96116	0.746626	0.45529	0.634958	Unbiased
chr_01	8181569	8181928	gene	+	Ec-00_004780.1	2.97522	3.64177	2.38955	-0.117996	1.62076	-0.0728028	0.941963	0.970851	Unbiased
chr_01	8184032	8186373	gene	+	Ec-00_004790.1	3.25455	1.03144	10.4673	1.9215	0.913918	2.10249	0.0355104	0.105696	Unbiased
chr_01	8196775	8205948	gene	+	Ec-00_004810.3	11.2154	2.82787	72.6506	2.22256	0.542934	4.09361	4.24703e-05	0.000505968	Male_biased
chr_01	8228380	8229143	gene	-	Ec-00_004820.1	2.49158	4.21755	4.99867	-0.523396	1.02522	-0.510519	0.609688	0.756905	Unbiased
chr_01	8274458	8286930	gene	+	Ec-01_009320.1	4.09875	6.9233	131.995	-0.476769	0.390989	-1.21939	0.222696	0.398981	Unbiased
chr_01	8285474	8297126	gene	-	Ec-01_009330.1	0.709472	7.67058	86.9386	-3.14313	0.51396	-6.11552	9.62423e-10	4.88112e-08	Female_biased
chr_01	8297279	8308854	gene	+	Ec-01_009340.1	2.4817	7.74797	109.686	-1.37631	0.351783	-3.91239	9.13862e-05	0.000959304	Female_biased
chr_01	8339715	8339882	gene	+	Ec-01_009370.1	41.5755	36.8359	13.1961	0.367337	0.686463	0.535116	0.59257	0.74375	Unbiased
chr_01	8346127	8350697	gene	-	Ec-01_009390.1	14.6197	50.5042	275.934	-1.53765	0.297277	-5.17245	2.31049e-07	5.69806e-06	Female_biased
chr_01	8362790	8377366	gene	+	Ec-01_009410.1	0.866383	1.20113	29.175	-0.2159	0.454637	-0.474885	0.634869	0.775325	Unbiased
chr_01	8399426	8415039	gene	+	Ec-01_009440.1	7.64488	19.6548	410.832	-1.17904	0.385573	-3.0579	0.00222892	0.0127852	Unbiased
chr_01	8430072	8438312	gene	-	Ec-01_009750.1	57.9528	198.018	1964.68	-1.51388	0.281503	-5.37784	7.5384e-08	2.11297e-06	Female_biased
chr_01	8439331	8444246	gene	-	Ec-01_009740.1	973.992	2695.65	17336.1	-1.26411	0.321755	-3.92879	8.53757e-05	0.000906913	Female_biased
chr_01	8451225	8461005	gene	+	Ec-01_009720.1	64.1574	29.4417	914.27	1.36429	0.43603	3.12888	0.00175472	0.0105886	Unbiased
chr_01	8471357	8474976	gene	-	Ec-01_009700.1	35.8362	37.2561	260.067	0.17349	0.295482	0.587141	0.557109	0.716476	Unbiased
chr_01	8479639	8485023	gene	-	Ec-01_009670.1	4.63916	3.51223	44.006	0.671037	0.444562	1.50943	0.131188	0.275813	Unbiased
chr_01	8513411	8517157	gene	+	Ec-01_009640.1	19.916	21.3253	151.614	0.150785	0.322249	0.467914	0.639846	0.77793	Unbiased
chr_01	8517727	8520492	gene	-	Ec-01_009630.1	46.0626	95.1331	377.431	-0.799519	0.367026	-2.17837	0.0293783	0.0916879	Unbiased
chr_01	8520554	8532951	gene	+	Ec-01_009620.1	12.0854	13.4191	307.551	0.0804304	0.350803	0.229275	0.818655	0.90023	Unbiased
chr_01	8545517	8553005	gene	-	Ec-01_009600.1	8.50206	11.3469	143.776	-0.212045	0.385051	-0.550695	0.581843	0.735148	Unbiased
chr_01	8559884	8560048	gene	+	Ec-01_009580.1	96.6655	151.865	39.8762	-0.463458	0.502608	-0.922107	0.356473	0.543985	Unbiased
chr_01	8591230	8594279	gene	-	Ec-01_009520.1	29.9535	24.0351	166.711	0.548196	0.405268	1.35268	0.176159	0.33969	Unbiased
chr_01	8617258	8617683	gene	-	Ec-01_009490.1	18.7832	11.2414	12.7403	1.03868	0.714479	1.45375	0.146015	0.297504	Unbiased
chr_01	8620723	8621781	gene	-	Ec-01_009480.1	0.694705	0.763518	1.46932	0.381641	1.84203	0.207185	0.835865	0.909963	Unbiased
chr_01	8658750	8659175	gene	-	Ec-01_010030.1	1.61464	0.96283	1.12308	0.542539	2.12267	0.255592	0.798266	0.886725	Unbiased
chr_01	8679132	8683579	gene	+	Ec-01_010000.1	1.15522	2.85922	16.9649	-1.00928	0.660667	-1.52767	0.126594	0.268866	Unbiased
chr_01	8680429	8689201	gene	-	Ec-01_009990.1	3.98956	5.54531	80.6236	-0.23805	0.35232	-0.675664	0.499254	0.672222	Unbiased
chr_01	8717954	8718721	gene	-	Ec-01_009950.1	22.4233	19.6235	32.4451	0.322853	0.589582	0.547596	0.58397	0.736629	Unbiased
chr_01	8738744	8753903	gene	+	Ec-01_009930.1	1.40634	4.80617	85.5073	-1.47921	0.589889	-2.5076	0.0121555	0.0470602	Unbiased
chr_01	8757385	8768404	gene	+	Ec-01_009890.1	0.297042	0.375314	7.28548	-0.0816407	0.912735	-0.0894463	0.928727	0.963986	Unbiased
chr_01	8768548	8777890	gene	+	Ec-01_009880.1	4.20259	4.56749	78.8346	0.171267	0.393474	0.435268	0.663368	0.796328	Unbiased
chr_01	8781318	8785726	gene	-	Ec-01_009870.1	17.6188	83.0896	410.231	-1.96368	0.341527	-5.74969	8.94087e-09	3.31819e-07	Female_biased
chr_01	8785283	8796098	gene	+	Ec-01_009860.1	13.4504	10.1909	252.002	0.66266	0.298598	2.21924	0.0264704	0.0851212	Unbiased
chr_01	8812429	8816516	gene	+	Ec-01_009830.1	68.4154	59.8577	517.492	0.409293	0.354848	1.15343	0.248734	0.42937	Unbiased
chr_01	8823295	8830769	gene	+	Ec-01_009810.1	4.4737	9.68891	98.7001	-0.813064	0.400936	-2.02791	0.042569	0.121583	Unbiased
chr_01	8836585	8840696	gene	-	Ec-01_009800.1	1.51159	2.04554	14.4262	-0.103436	0.744171	-0.138995	0.889454	0.94231	Unbiased
chr_01	8845987	8849571	gene	-	Ec-01_009780.1	5.95883	23.516	98.513	-1.70761	0.512777	-3.33013	0.000868047	0.00602888	Female_biased
chr_01	8849732	8862677	gene	+	Ec-01_009770.1	7.19362	13.522	254.959	-0.672222	0.347779	-1.9329	0.0532489	0.143496	Unbiased
chr_01	8865004	8866051	gene	-	Ec-01_009760.1	9.42073	11.2126	20.89	0.111269	0.569996	0.195211	0.845228	0.915195	Unbiased
chr_01	8875755	8894954	gene	-	Ec-01_010040.1	1.14559	1.69916	52.5147	-0.320905	0.40003	-0.802202	0.422436	0.604801	Unbiased
chr_01	8903947	8908190	gene	-	Ec-01_010060.1	13.5268	14.026	113.185	0.274789	0.409416	0.671171	0.502111	0.674613	Unbiased
chr_01	8915668	8933862	gene	+	Ec-01_010090.1	17.3631	14.1277	557.685	0.538767	0.386106	1.39539	0.162899	0.32094	Unbiased
chr_01	8935400	8949743	gene	-	Ec-01_010100.1	0.546656	1.17544	23.3452	-0.825874	0.529414	-1.55998	0.118765	0.257067	Unbiased
chr_01	8958606	8961357	gene	+	Ec-01_010130.1	0.0569813	0.988147	2.55239	-3.66855	1.68838	-2.17283	0.0297933	0.092702	Unbiased
chr_01	8981297	8985133	gene	-	Ec-01_010150.1	218.162	147.331	1416.75	0.819369	0.290859	2.81706	0.00484648	0.0231017	Unbiased
chr_01	8992627	8994059	gene	+	Ec-00_003080.1	22.1453	11.5433	48.1652	1.22927	0.498787	2.46451	0.0137199	0.0517533	Unbiased
chr_01	8997836	8997997	gene	-	Ec-01_010180.1	2.93774	2.54163	0.909339	0.00696885	2.27354	0.0030652	0.997554	0.998612	Unbiased
chr_01	8998884	8999077	gene	-	Ec-01_010190.1	26.8298	49.7762	13.9963	-0.659048	0.635272	-1.03743	0.299537	0.48465	Unbiased
chr_01	8999822	9005234	gene	-	Ec-01_010200.1	5.07397	9.26433	73.8915	-0.608143	0.365233	-1.66508	0.0958967	0.220026	Unbiased
chr_01	9007279	9014970	gene	-	Ec-01_010210.1	0.801444	1.33928	15.8671	-0.443871	0.769904	-0.576528	0.564258	0.72235	Unbiased
chr_01	9046326	9050859	gene	-	Ec-01_010220.1	2.05044	2.85634	21.2441	-0.211809	0.54023	-0.392073	0.695004	0.81893	Unbiased
chr_01	9050932	9065919	gene	-	Ec-01_010230.1	10.0214	7.31759	256.597	0.703395	0.319236	2.20337	0.0275686	0.0875761	Unbiased
chr_01	9076516	9078041	gene	-	Ec-01_010250.1	28.8827	11.837	63.2429	1.37752	0.521557	2.64117	0.00826198	0.0352109	Unbiased
chr_01	9078297	9110173	gene	-	Ec-01_010260.1	3.54706	4.65261	251.971	-0.156866	0.293533	-0.534409	0.593059	0.743874	Unbiased
chr_01	9111538	9116378	gene	-	Ec-01_010270.1	8.96486	13.1123	103.273	-0.265892	0.410959	-0.647004	0.51763	0.686707	Unbiased
chr_01	9118070	9120889	gene	-	Ec-01_010280.1	0.313603	4.40362	11.8229	-3.37487	0.915882	-3.68483	0.000228855	0.00201543	Female_biased
chr_01	9148565	9154024	gene	+	Ec-01_010340.1	0.971766	3.76823	23.8742	-1.68032	0.563848	-2.98009	0.00288165	0.0155845	Unbiased
chr_01	9165776	9173126	gene	+	Ec-01_010370.1	4.14481	7.8435	83.5068	-0.680063	0.360867	-1.88452	0.0594941	0.15558	Unbiased
chr_01	9195833	9201495	gene	+	Ec-01_010410.1	8.19075	5.66206	77.9361	0.817445	0.398152	2.0531	0.0400629	0.115772	Unbiased
chr_01	9201477	9207216	gene	-	Ec-01_010420.1	41.2291	59.2933	559.439	-0.29248	0.254293	-1.15017	0.250074	0.431405	Unbiased
chr_01	9212276	9216273	gene	+	Ec-01_010440.1	2.53917	5.45556	29.518	-0.751142	0.543975	-1.38084	0.167329	0.327445	Unbiased
chr_01	9215015	9222771	gene	-	Ec-01_010450.1	48.4628	53.5692	779.018	0.101629	0.26208	0.387778	0.698181	0.821078	Unbiased
chr_01	9222803	9232717	gene	+	Ec-01_010460.1	4.68728	4.74233	91.538	0.25678	0.370962	0.6922	0.488812	0.663586	Unbiased
chr_01	9231882	9239622	gene	-	Ec-01_010470.1	68.3002	24.3148	742.904	1.64098	0.554364	2.96012	0.00307522	0.0163726	Unbiased
chr_01	9241934	9250622	gene	-	Ec-01_010480.1	22.9935	20.0003	364.775	0.463105	0.333027	1.3906	0.164348	0.322983	Unbiased
chr_01	9258177	9259124	gene	-	Ec-01_010500.1	11.869	37.9941	44.0084	-1.43597	0.434473	-3.30508	0.000949479	0.00648308	Female_biased
chr_01	9259378	9263206	gene	+	Ec-01_010510.1	23.2706	32.2903	203.859	-0.240401	0.327381	-0.734316	0.462756	0.641331	Unbiased
chr_01	9262900	9270750	gene	-	Ec-01_010520.1	7.24149	9.913	130.202	-0.214457	0.360978	-0.5941	0.552445	0.71263	Unbiased
chr_01	9270889	9278796	gene	+	Ec-01_010530.1	4.48164	7.28416	88.937	-0.442006	0.352325	-1.25454	0.209646	0.382535	Unbiased
chr_01	9279536	9282778	gene	+	Ec-01_010535.1	135.494	98.4447	749.371	0.68949	0.382572	1.80225	0.0715064	0.178358	Unbiased
chr_01	9292491	9299401	gene	-	Ec-01_010560.1	0.327006	10.6615	65.9384	-4.79265	0.649048	-7.38413	1.53457e-13	1.63794e-11	Female_biased
chr_01	9303338	9317187	gene	-	Ec-01_010570.1	9.00884	13.8522	303.577	-0.349112	0.287447	-1.21452	0.224548	0.401355	Unbiased
chr_01	9321795	9325683	gene	+	Ec-01_010590.1	5.93401	12.7604	69.9002	-0.816625	0.498848	-1.63702	0.101626	0.229501	Unbiased
chr_01	9323539	9344545	gene	-	Ec-01_010600.1	8.00854	9.40287	354.292	0.00187258	0.304941	0.00614079	0.9951	0.998008	Unbiased
chr_01	9352704	9377057	gene	-	Ec-01_010620.1	4.52452	4.73865	218.836	0.165748	0.332743	0.498125	0.618396	0.763171	Unbiased
chr_01	9382652	9385027	gene	-	Ec-01_010630.1	5.20514	3.23865	20.0598	0.887894	0.569783	1.5583	0.119162	0.257592	Unbiased
chr_01	9385438	9394876	gene	+	Ec-01_010640.1	1.43515	2.43662	34.6883	-0.405467	0.60213	-0.673388	0.5007	0.67353	Unbiased
chr_01	9401331	9406306	gene	-	Ec-01_010650.1	12.3157	30.244	198.51	-0.987861	0.391685	-2.52208	0.0116662	0.0456722	Unbiased
chr_01	9407002	9415742	gene	+	Ec-01_010660.1	1.86972	4.04481	48.3684	-0.886244	0.5737	-1.54479	0.122398	0.262545	Unbiased
chr_01	9416418	9427339	gene	+	Ec-01_010670.1	92.7016	166.895	2747.21	-0.622244	0.286695	-2.1704	0.0299765	0.0930958	Unbiased
chr_01	9427916	9428443	gene	-	Ec-01_010680.1	101.954	93.5944	104.01	0.313082	0.584215	0.535902	0.592026	0.743348	Unbiased
chr_01	9430802	9433576	gene	-	Ec-01_010690.1	10.7551	15.0656	71.9623	-0.267731	0.65455	-0.40903	0.682518	0.810375	Unbiased
chr_01	9434243	9434680	gene	+	Ec-01_010700.1	27.537	67.7213	38.7943	-1.00712	0.442601	-2.27545	0.0228787	0.076331	Unbiased
chr_01	9437203	9439207	gene	+	Ec-01_010710.1	35.9879	47.9929	162.093	-0.18066	0.325568	-0.554906	0.578959	0.7335	Unbiased
chr_01	9442941	9447899	gene	-	Ec-01_010720.1	70.3748	224.913	1372.03	-1.40117	0.397104	-3.52847	0.000417967	0.00333324	Female_biased
chr_01	9452531	9457730	gene	-	Ec-01_010730.1	4.88091	9.81191	73.5672	-0.773561	0.367579	-2.10447	0.0353371	0.105332	Unbiased
chr_01	9465183	9467753	gene	-	Ec-01_010750.1	3.01914	9.43805	30.3053	-1.3803	0.585013	-2.35944	0.0183025	0.0645472	Unbiased
chr_01	9472922	9474457	gene	+	Ec-01_010770.1	3.99182	4.72599	13.3086	-0.0532294	0.692577	-0.076857	0.938737	0.969324	Unbiased
chr_01	9478322	9485118	gene	+	Ec-01_010790.1	10.4995	18.1778	186.475	-0.528719	0.29398	-1.79849	0.0721002	0.17937	Unbiased
chr_01	9501418	9502539	gene	-	Ec-01_010820.1	53.6046	75.3201	138.345	-0.207368	0.349043	-0.594105	0.552442	0.71263	Unbiased
chr_01	9502855	9507205	gene	+	Ec-01_010830.1	211.993	265.411	2016.73	-0.0577916	0.279485	-0.206779	0.836183	0.910077	Unbiased
chr_01	9509034	9514066	gene	+	Ec-01_010840.1	3.67835	18.3995	101.439	-2.01759	0.519222	-3.88579	0.000101997	0.00105492	Female_biased
chr_01	9514843	9516836	gene	-	Ec-01_010850.1	45.2154	29.1161	149.636	0.908711	0.326328	2.78465	0.00535848	0.0249713	Unbiased
chr_01	9517099	9521408	gene	+	Ec-01_010860.1	146.878	101.014	1069.2	0.768584	0.283261	2.71334	0.0066608	0.0296821	Unbiased
chr_01	9522488	9529018	gene	-	Ec-01_010870.1	20.0004	25.9616	290.579	-0.142808	0.270926	-0.527112	0.598116	0.748412	Unbiased
chr_01	9530538	9534253	gene	-	Ec-01_010880.1	35.8197	56.6391	331.995	-0.425183	0.334842	-1.2698	0.204154	0.375286	Unbiased
chr_01	9549544	9553965	gene	+	Ec-01_010920.1	7.21347	4.97404	53.5178	0.798944	0.414676	1.92667	0.0540205	0.145164	Unbiased
chr_01	9552416	9559885	gene	-	Ec-01_010930.1	280.293	429.902	5144.98	-0.4007	0.316546	-1.26585	0.205567	0.377207	Unbiased
chr_01	9569134	9577346	gene	-	Ec-01_010950.1	2.88436	8.44271	86.8974	-1.24658	0.374833	-3.3257	0.000881979	0.00610974	Female_biased
chr_01	9608286	9615339	gene	+	Ec-01_011000.1	14.7147	24.158	264.569	-0.453919	0.273705	-1.65843	0.0972311	0.222438	Unbiased
chr_01	9616801	9621251	gene	+	Ec-01_011010.1	2.61322	25.1189	111.035	-2.93971	0.5598	-5.25136	1.5098e-07	3.91141e-06	Female_biased
chr_01	9622918	9625062	gene	+	Ec-01_011020.1	36.7813	11.0119	104.326	1.92394	0.443662	4.33651	1.44762e-05	0.000203952	Male_biased
chr_01	9625540	9626721	gene	-	Ec-13_000220.1	12.4354	26.386	43.5664	-0.814948	0.508926	-1.60131	0.109309	0.242673	Unbiased
chr_01	9632600	9635311	gene	-	Ec-01_011030.1	18.2307	16.6532	93.5083	0.336793	0.368029	0.915126	0.360126	0.546673	Unbiased
chr_01	9637130	9645165	gene	-	Ec-01_011040.1	56.3575	51.5422	861.88	0.38979	0.329067	1.18453	0.236202	0.415315	Unbiased
chr_01	9645487	9648983	gene	-	Ec-01_011050.1	82.7221	115.758	671.272	-0.239889	0.403311	-0.594799	0.551978	0.712341	Unbiased
chr_01	9648879	9652079	gene	+	Ec-01_011060.1	36.2124	42.5601	246.587	0.0210165	0.287405	0.0731251	0.941707	0.970851	Unbiased
chr_01	9652908	9658268	gene	-	Ec-01_011070.1	62.9946	64.7913	671.189	0.19444	0.262894	0.739613	0.459535	0.638732	Unbiased
chr_01	9673400	9680240	gene	+	Ec-01_011100.1	3.44883	2.5719	40.8862	0.711969	0.429581	1.65736	0.0974474	0.222627	Unbiased
chr_01	9687042	9699036	gene	+	Ec-01_011120.1	10.4698	19.8669	347.423	-0.665243	0.256377	-2.59478	0.00946502	0.039133	Unbiased
chr_01	9702459	9707754	gene	-	Ec-01_011130.1	4.12611	43.9308	224.588	-3.12066	0.396016	-7.88013	3.27032e-15	4.36327e-13	Female_biased
chr_01	9711171	9712927	gene	-	Ec-01_011150.1	12.1873	13.5595	43.9224	0.116872	0.411048	0.284326	0.776161	0.872706	Unbiased
chr_01	9713199	9716058	gene	+	Ec-01_011160.1	40.8785	23.2811	182.4	1.04773	0.434286	2.41255	0.0158415	0.0578429	Unbiased
chr_01	9715944	9721678	gene	-	Ec-01_011170.1	2.64039	8.06459	57.0498	-1.33096	0.42352	-3.14262	0.00167443	0.0102291	Unbiased
chr_01	9722441	9729713	gene	+	Ec-01_011180.1	10.858	15.4473	185.745	-0.252572	0.300737	-0.839842	0.400997	0.586505	Unbiased
chr_01	9731669	9737636	gene	+	Ec-01_011190.1	0.783432	1.06522	10.8893	-0.251425	0.761551	-0.330148	0.741288	0.850426	Unbiased
chr_01	9741457	9747674	gene	+	Ec-01_011200.1	4.47085	4.48122	54.6501	0.247284	0.502015	0.492583	0.622307	0.765943	Unbiased
chr_01	9750307	9755431	gene	+	Ec-01_011210.1	48.6724	49.4867	489.359	0.229818	0.278214	0.826045	0.408778	0.592882	Unbiased
chr_01	9760868	9775859	gene	-	Ec-01_011220.1	1.71679	3.41468	73.2212	-0.758758	0.362839	-2.09117	0.0365127	0.107897	Unbiased
chr_01	9776667	9778382	gene	+	Ec-01_011230.1	1.87606	8.70157	16.4493	-1.94255	0.691309	-2.80996	0.00495469	0.0235109	Unbiased
chr_01	9779132	9781977	gene	-	Ec-01_011240.1	12.6789	16.7412	81.8046	-0.138424	0.353035	-0.392097	0.694987	0.81893	Unbiased
chr_01	9780474	9785679	gene	+	Ec-01_011250.1	124.21	149.4	1403.33	-0.0189171	0.277294	-0.0682207	0.94561	0.973121	Unbiased
chr_01	9785555	9790818	gene	-	Ec-01_011260.1	113.096	142.223	1300.82	-0.0933633	0.335685	-0.278127	0.780915	0.875412	Unbiased
chr_01	9791839	9802212	gene	-	Ec-01_011270.1	36.9217	67.0696	1037.37	-0.628553	0.270611	-2.32272	0.0201942	0.0693291	Unbiased
chr_01	9830372	9834101	gene	-	Ec-01_011300.1	7.37003	2.80187	38.9093	1.45354	0.611805	2.37582	0.0175102	0.0624728	Unbiased
chr_01	9834982	9839898	gene	-	Ec-01_011310.1	5.78143	5.04289	54.0618	0.334183	0.519682	0.643053	0.52019	0.688554	Unbiased
chr_01	9841164	9843587	gene	-	Ec-01_011320.1	1.2557	1.39199	6.63684	-0.0495101	1.25549	-0.0394348	0.968544	0.984938	Unbiased
chr_01	9868891	9870742	gene	-	Ec-01_011330.1	1.11737	0.655104	3.33417	0.770158	1.25413	0.614095	0.539152	0.702546	Unbiased
chr_01	9870933	9871142	gene	+	Ec-01_011340.1	5.86057	14.9857	4.0563	-0.950399	1.24349	-0.7643	0.444688	0.625235	Unbiased
chr_01	9889726	9905127	gene	-	Ec-01_011370.1	7.87229	2.77845	166.221	1.7196	0.376918	4.56228	5.06019e-06	8.27367e-05	Male_biased
chr_01	9950613	9955063	gene	-	Ec-01_011410.1	237.328	156.169	1773.01	0.852289	0.29093	2.92954	0.00339469	0.0176577	Unbiased
chr_01	9955484	9962696	gene	+	Ec-01_011420.1	8.88112	16.7054	178.736	-0.668835	0.367221	-1.82134	0.0685547	0.172855	Unbiased
chr_01	9966604	9969683	gene	-	Ec-01_011430.1	89.073	69.1002	478.669	0.614132	0.352861	1.74044	0.0817822	0.196176	Unbiased
chr_01	9975826	9979355	gene	-	Ec-01_011450.1	76.5484	75.6164	524.579	0.270533	0.327153	0.826931	0.408276	0.592493	Unbiased
chr_01	1000241	10086474	gene	-	Ec-01_011550.1	195.271	167.116	631.226	0.462777	0.262335	1.76407	0.0777204	0.189258	Unbiased
chr_01	9994954	10005826	gene	+	Ec-01_011470.1	4.50021	4.7477	77.9686	0.145522	0.349739	0.416088	0.677346	0.806333	Unbiased
chr_01	10010936	10025393	gene	-	Ec-01_011480.1	0.117383	0.146919	3.71503	0.250612	1.53381	0.163392	0.87021	0.930167	Unbiased
chr_01	10030912	10035362	gene	+	Ec-01_011490.1	6.04251	7.08254	57.1678	0.045687	0.388294	0.117661	0.906336	0.952303	Unbiased
chr_01	10039326	10042904	gene	-	Ec-01_011500.1	43.3452	102.788	504.787	-1.00327	0.343208	-2.92321	0.00346447	0.0179576	Unbiased
chr_01	10052553	10061079	gene	-	Ec-01_011520.1	8.9826	14.8528	194.841	-0.484807	0.304594	-1.59165	0.111464	0.245892	Unbiased
chr_01	10061353	10066249	gene	+	Ec-01_011530.1	20.9814	31.874	251.387	-0.361733	0.320784	-1.12765	0.259467	0.441614	Unbiased
chr_01	10086675	10093778	gene	+	Ec-01_011560.1	18.1425	14.2145	229.106	0.61608	0.333209	1.84893	0.064468	0.165188	Unbiased
chr_01	10093469	10106165	gene	-	Ec-01_011570.1	10.1792	6.77193	214.491	0.840421	0.352147	2.38657	0.0170066	0.061242	Unbiased
chr_01	10111874	10114846	gene	-	Ec-01_011590.1	14.9895	18.085	95.4627	-0.0188644	0.337806	-0.055844	0.955466	0.978443	Unbiased
chr_01	10118007	10126687	gene	-	Ec-01_011600.1	17.9972	59.6665	623.04	-1.42988	0.377052	-3.79226	0.000149283	0.00144328	Female_biased
chr_01	10143493	10152545	gene	+	Ec-01_011640.1	22.074	30.7253	460.945	-0.212909	0.26471	-0.804309	0.421219	0.603959	Unbiased
chr_01	10154014	10164127	gene	+	Ec-01_011660.1	4.00723	7.93731	115.428	-0.750246	0.315295	-2.37951	0.0173358	0.0621424	Unbiased
chr_01	10162213	10165246	gene	-	Ec-01_011670.1	0.625148	2.66047	9.00814	-1.7055	0.906642	-1.88111	0.0599563	0.156482	Unbiased
chr_01	10186534	10188524	gene	+	Ec-01_011690.1	9.48873	3.8189	26.8385	1.72566	0.585132	2.94918	0.00318615	0.0168022	Unbiased
chr_01	10193551	10201719	gene	+	Ec-01_011700.1	5.90625	7.35646	105.64	-0.0547313	0.366775	-0.149223	0.881378	0.93685	Unbiased
chr_01	10204730	10206655	gene	-	Ec-01_011710.1	19.4467	19.415	74.0305	0.278217	0.42049	0.66165	0.508196	0.679492	Unbiased
chr_01	10207587	10212248	gene	-	Ec-01_011720.1	16.0546	35.7564	230.384	-0.878589	0.317086	-2.77082	0.00559154	0.0257694	Unbiased
chr_01	10245223	10247774	gene	-	Ec-01_011740.1	2.63257	22.4242	57.8009	-2.79819	0.539182	-5.18969	2.10645e-07	5.25312e-06	Female_biased
chr_01	10248055	10251568	gene	+	Ec-01_011750.1	22.1302	30.2917	181.413	-0.171118	0.382964	-0.446824	0.655002	0.789149	Unbiased
chr_01	10253778	10255209	gene	-	Ec-01_011760.1	1395.6	909.734	3335.76	0.843476	0.320571	2.63117	0.00850927	0.035882	Unbiased
chr_01	10255103	10267523	gene	+	Ec-01_011770.1	19.5415	42.3211	730.037	-0.844498	0.370533	-2.27915	0.0226583	0.0758176	Unbiased
chr_01	10272297	10282587	gene	+	Ec-01_011810.1	4.06308	5.51046	96.5511	-0.218505	0.342556	-0.637867	0.52356	0.690388	Unbiased
chr_01	10282495	10293864	gene	-	Ec-01_011820.1	11.7724	15.4477	298.344	-0.138171	0.283146	-0.487983	0.625562	0.768177	Unbiased
chr_01	10294616	10296501	gene	+	Ec-01_011830.1	142.614	250.897	717.645	-0.572597	0.275385	-2.07926	0.0375936	0.110382	Unbiased
chr_01	10299601	10301269	gene	-	Ec-01_011840.1	26.4064	17.1547	72.4508	0.920751	0.394102	2.33633	0.0194742	0.0674478	Unbiased
chr_01	10301570	10304336	gene	+	Ec-01_011850.1	58.8488	52.3343	306.906	0.41036	0.291952	1.40557	0.159851	0.316711	Unbiased
chr_01	10306809	10310449	gene	-	Ec-01_011860.1	1593.21	1187.12	10331.1	0.704415	0.49328	1.42802	0.153285	0.307494	Unbiased
chr_01	10316056	10323595	gene	-	Ec-01_011880.1	6.73105	6.29858	94.9851	0.318635	0.491241	0.648633	0.516576	0.685991	Unbiased
chr_01	10323844	10324985	gene	+	Ec-01_011890.1	1.80591	9.11446	11.4065	-2.04623	0.715022	-2.86177	0.00421283	0.0208717	Unbiased
chr_01	10337779	10345221	gene	-	Ec-01_011920.1	14.698	29.9255	318.905	-0.816046	0.311417	-2.62043	0.00878199	0.0368689	Unbiased
chr_01	10345344	10349727	gene	+	Ec-01_011930.1	26.0863	60.3082	359.419	-0.995705	0.344452	-2.89069	0.00384396	0.0195079	Unbiased
chr_01	10360323	10373792	gene	-	Ec-01_011970.1	6.80087	7.54072	189.655	0.0789822	0.32364	0.244044	0.807197	0.892754	Unbiased
chr_01	10371875	10375708	gene	+	Ec-01_011980.1	1.86225	0.658597	9.89793	1.64122	0.874383	1.877	0.0605175	0.157638	Unbiased
chr_01	10401511	10402823	gene	-	Ec-13_000105.1	3.20462	0.4564	5.03118	3.01826	1.39326	2.16633	0.0302862	0.0937538	Unbiased
chr_01	10444247	10448926	gene	-	Ec-01_012040.1	22.2035	19.9891	193.455	0.395399	0.336722	1.17426	0.240291	0.419848	Unbiased
chr_01	10450060	10455933	gene	+	Ec-01_012050.1	20.4279	25.053	262.026	-0.0794857	0.312053	-0.254718	0.798941	0.887106	Unbiased
chr_01	10455677	10469387	gene	-	Ec-01_012060.1	27.9629	50.0553	1029.47	-0.608875	0.266598	-2.28387	0.022379	0.0751336	Unbiased
chr_01	10470657	10472845	gene	-	Ec-01_012070.1	97.5406	52.6404	334.803	1.18955	0.33235	3.57922	0.000344624	0.00284176	Male_biased
chr_01	10473510	10477353	gene	+	Ec-01_012080.1	15.029	20.6186	132.482	-0.178824	0.314262	-0.569029	0.569336	0.725883	Unbiased
chr_01	10486835	10518031	gene	-	Ec-01_012100.1	0.48187	0.545947	31.3576	0.0459807	0.527498	0.0871675	0.930538	0.964954	Unbiased
chr_01	10541888	10549522	gene	+	Ec-01_012150.1	5.27536	4.67783	74.2631	0.367438	0.4467	0.82256	0.410759	0.594526	Unbiased
chr_01	10555679	10562099	gene	+	Ec-01_012170.1	5.12825	9.93915	92.7784	-0.71768	0.325248	-2.20656	0.0273446	0.0871135	Unbiased
chr_01	10561408	10599861	gene	-	Ec-01_012180.1	3.6364	2.785	243.599	0.612064	0.307381	1.99123	0.046456	0.129696	Unbiased
chr_01	10600112	10603603	gene	+	Ec-01_012190.1	20.2797	37.1215	192.368	-0.64375	0.30236	-2.12908	0.0332474	0.100907	Unbiased
chr_01	10605080	10611973	gene	-	Ec-01_012200.1	5.32404	7.57817	86.2153	-0.256779	0.351623	-0.73027	0.465225	0.64335	Unbiased
chr_01	10675087	10681950	gene	+	Ec-01_012280.1	1.79931	4.56482	40.6288	-1.0368	0.574008	-1.80625	0.0708798	0.177326	Unbiased
chr_01	10683792	10690047	gene	+	Ec-01_012290.1	6.75222	10.3236	102.745	-0.382301	0.361094	-1.05873	0.289723	0.474292	Unbiased
chr_01	10692369	10706581	gene	+	Ec-01_012300.1	0.414981	0.551826	13.3835	-0.191454	0.746358	-0.256518	0.797551	0.886227	Unbiased
chr_02	16102	16332	gene	+	Ec-02_000010.1	24.996	23.2913	10.7848	0.342341	0.719891	0.475546	0.634398	0.77486	Unbiased
chr_02	87213	111195	gene	-	Ec-02_000050.1	2.67109	6.80883	210.922	-1.04529	0.563519	-1.85493	0.0636065	0.163609	Unbiased
chr_02	111351	117615	gene	+	Ec-02_000060.1	5.65667	8.51405	86.4656	-0.356477	0.365802	-0.974508	0.329804	0.517241	Unbiased
chr_02	118655	124309	gene	-	Ec-02_000070.1	4.98175	14.7358	104.243	-1.29469	0.519713	-2.49116	0.0127325	0.0488413	Unbiased
chr_02	124347	136517	gene	+	Ec-02_000080.1	0.961033	7.22738	90.326	-2.60615	0.663751	-3.9264	8.62284e-05	0.000913788	Female_biased
chr_02	137537	146406	gene	+	Ec-02_000090.1	1.95764	10.5265	102.902	-2.18713	0.33397	-6.54886	5.79766e-11	3.88705e-09	Female_biased
chr_02	148949	155917	gene	+	Ec-02_000110.1	5.14727	5.88314	75.9144	0.010019	0.401943	0.0249263	0.980114	0.991559	Unbiased
chr_02	155978	163752	gene	-	Ec-02_000120.1	64.2093	98.4968	1219.59	-0.360633	0.234899	-1.53527	0.124718	0.26594	Unbiased
chr_02	163868	175106	gene	+	Ec-02_000130.1	47.2439	98.3133	1567.02	-0.846164	0.309058	-2.73788	0.00618362	0.0278911	Unbiased
chr_02	175448	573533	gene	+	Ec-02_000140.1	0.900357	2.43313	0.995557	-0.929292	2.27662	-0.408188	0.683135	0.810384	Unbiased
chr_02	185201	185707	gene	+	Ec-02_000150.1	0.871703	2.77113	1.75255	-1.45344	1.86909	-0.77762	0.436793	0.61852	Unbiased
chr_02	242342	251562	gene	+	Ec-02_000210.1	54.7664	53.8713	992.201	0.277907	0.264862	1.04925	0.294062	0.478635	Unbiased
chr_02	251925	254758	gene	-	Ec-02_000220.1	6.52423	0.250123	20.2217	4.60603	0.987227	4.66562	3.07682e-06	5.38726e-05	Male_biased
chr_02	267039	269663	gene	-	Ec-02_000240.1	1.61256	4.59861	15.2022	-1.22045	0.735327	-1.65974	0.0969674	0.222048	Unbiased
chr_02	270789	275467	gene	+	Ec-02_000250.1	5.92897	5.32279	52.1309	0.404332	0.385328	1.04932	0.294032	0.478635	Unbiased
chr_02	281647	289674	gene	+	Ec-02_000270.1	13.0458	27.5778	308.164	-0.835046	0.309496	-2.69809	0.00697391	0.0307604	Unbiased
chr_02	304595	309023	gene	-	Ec-02_000300.1	74.5959	125.316	838.406	-0.4356	0.406038	-1.07281	0.283357	0.467425	Unbiased
chr_02	309712	314417	gene	-	Ec-02_000320.1	17.826	32.2614	228.71	-0.64666	0.319831	-2.02188	0.0431885	0.12294	Unbiased
chr_02	317636	318967	gene	+	Ec-02_000330.1	1.74905	8.33582	12.5445	-2.07798	0.707729	-2.93612	0.00332347	0.0173685	Unbiased
chr_02	328195	346270	gene	-	Ec-02_000340.1	106.183	92.4744	3534.78	0.422859	0.312947	1.35122	0.176626	0.340296	Unbiased
chr_02	353697	384074	gene	-	Ec-02_000360.1	1.39251	6.21455	212.083	-1.8989	0.421746	-4.50248	6.71664e-06	0.000105428	Female_biased
chr_02	384149	388710	gene	+	Ec-02_000370.1	22.5447	20.9492	196.692	0.324253	0.305866	1.06012	0.289092	0.473743	Unbiased
chr_02	407256	411722	gene	-	Ec-02_000390.1	93.2836	113.816	903.845	-0.0233383	0.269849	-0.0864865	0.93108	0.965301	Unbiased
chr_02	412416	417818	gene	-	Ec-02_000410.1	78.5124	137.157	1115.38	-0.545669	0.28465	-1.91698	0.05524	0.14737	Unbiased
chr_02	420116	427027	gene	-	Ec-02_000420.1	25.5554	14.7664	279.292	1.06666	0.372157	2.86615	0.00415492	0.0206538	Unbiased
chr_02	427706	431645	gene	-	Ec-02_000430.1	93.1555	109.98	792.557	-0.0529106	0.375371	-0.140955	0.887905	0.941642	Unbiased
chr_02	431777	437105	gene	+	Ec-02_000440.1	7.1933	12.3749	101.02	-0.512163	0.370914	-1.38081	0.167336	0.327445	Unbiased
chr_02	435950	442176	gene	-	Ec-02_000450.1	9.34536	12.3886	131.543	-0.176125	0.356759	-0.49368	0.621532	0.765554	Unbiased
chr_02	457279	468589	gene	-	Ec-02_000470.1	9.52956	467.968	4929.53	-5.40029	0.265888	-20.3104	1.03998e-91	1.38755e-87	Female_biased
chr_02	492622	529919	gene	+	Ec-02_000480.1	1.8551	7.83616	341.438	-1.84653	0.542847	-3.40157	0.000669988	0.00486342	Female_biased
chr_02	554577	556992	gene	+	Ec-02_000490.1	1.38191	1.21656	6.21833	0.385694	0.895991	0.430466	0.666856	0.7986	Unbiased
chr_02	558931	565680	gene	+	Ec-02_000500.1	1.4734	1.54183	19.8974	0.136699	0.555048	0.246284	0.805462	0.891676	Unbiased
chr_02	567507	588560	gene	+	Ec-02_000510.1	9.18066	37.1408	914.649	-1.77609	0.37258	-4.76701	1.86977e-06	3.47444e-05	Female_biased
chr_02	619136	627216	gene	-	Ec-02_000540.1	17.7378	14.4559	257.772	0.57491	0.29046	1.97931	0.0477814	0.132516	Unbiased
chr_02	632449	635557	gene	-	Ec-02_000560.1	2.21503	0.577987	9.12318	2.16437	1.16097	1.86428	0.0622825	0.161106	Unbiased
chr_02	652602	660553	gene	-	Ec-00_008830.1	131.417	255.824	2973.88	-0.725264	0.260056	-2.78887	0.00528917	0.0246966	Unbiased
chr_02	731308	747425	gene	+	Ec-02_000610.1	10.8376	12.0472	356.918	0.100308	0.33492	0.299498	0.76456	0.865277	Unbiased
chr_02	816195	823118	gene	-	Ec-02_000630.1	4.99313	21.6524	171.848	-1.8676	0.313663	-5.95416	2.61411e-09	1.12872e-07	Female_biased
chr_02	823283	839995	gene	+	Ec-02_000640.1	2.05105	2.2459	69.926	0.128277	0.348876	0.367685	0.713108	0.83087	Unbiased
chr_02	851672	863851	gene	+	Ec-02_000660.1	10.0152	16.9914	312.944	-0.497039	0.311089	-1.59774	0.110101	0.243812	Unbiased
chr_02	884757	887791	gene	-	Ec-02_000700.1	19.305	52.9673	207.5	-1.17874	0.500219	-2.35644	0.0184511	0.0649239	Unbiased
chr_02	890943	900867	gene	+	Ec-02_000720.1	2.40839	8.27939	99.2877	-1.46579	0.535434	-2.73757	0.00618956	0.0279085	Unbiased
chr_02	916654	922651	gene	+	Ec-02_000740.1	17.315	15.5675	195.007	0.408427	0.283569	1.44031	0.14978	0.302828	Unbiased
chr_02	952076	982726	gene	+	Ec-02_000750.1	0.309677	8.29738	231.247	-4.42776	0.578637	-7.65204	1.97818e-14	2.35651e-12	Female_biased
chr_02	340802	7061593	gene	+	Ec-02_006320.1	617.847	775.168	480.364	-0.0737246	0.311103	-0.236978	0.812674	0.896387	Unbiased
chr_02	381969	1977043	gene	-	Ec-02_001530.1	2078.11	2687.8	1175.47	-0.134182	0.347504	-0.386132	0.699399	0.821714	Unbiased
chr_02	393152	1606733	gene	-	Ec-00_008990.1	21.6789	18.1453	1.31476	0.456913	1.99179	0.229398	0.81856	0.90023	Unbiased
chr_02	510892	6011433	gene	+	Ec-02_005130.1	867.973	955.504	466.665	0.115756	0.270086	0.428589	0.668222	0.79911	Unbiased
chr_02	516956	2201726	gene	+	Ec-02_001750.1	230.538	280.715	317.982	-0.0591983	0.323566	-0.182956	0.854833	0.921134	Unbiased
chr_02	552517	6447374	gene	+	Ec-02_005610.1	29.7012	33.4022	16.7556	0.0656568	0.63384	0.103586	0.917498	0.958333	Unbiased
chr_02	683555	1290833	gene	+	Ec-02_000980.1	2587.85	2755.61	1605.11	0.165309	0.24533	0.673826	0.500422	0.673387	Unbiased
chr_02	804568	5870834	gene	+	Ec-02_004960.1	372.322	530.352	109.754	-0.204175	0.366552	-0.557013	0.577518	0.732508	Unbiased
chr_02	1025489	1056690	gene	+	Ec-02_000790.1	0.342323	6.92092	202.064	-4.06629	0.481009	-8.45367	2.8228e-17	6.07449e-15	Female_biased
chr_02	1062662	1087647	gene	-	Ec-02_000810.1	0	1.21435	25.5359	-8.88979	1.37963	-6.44361	1.16667e-10	7.2737e-09	Female_biased
chr_02	1089175	1099875	gene	+	Ec-02_000830.1	16.3654	22.5427	404.678	-0.221865	0.2931	-0.756961	0.449073	0.629412	Unbiased
chr_02	1102709	1126363	gene	+	Ec-02_000840.1	4.68736	7.98553	284.763	-0.510172	0.28744	-1.77488	0.0759172	0.185851	Unbiased
chr_02	1130661	1136020	gene	+	Ec-02_000850.1	324.226	758.586	5571.12	-1.02353	0.348027	-2.94094	0.00327218	0.0171542	Unbiased
chr_02	1144871	1162359	gene	+	Ec-02_000870.1	52.2827	67.1303	2017.76	-0.130695	0.26878	-0.486252	0.626788	0.768976	Unbiased
chr_02	1165128	1170110	gene	-	Ec-02_000890.1	0.413303	0.44448	3.97067	0.165334	1.49502	0.11059	0.911942	0.955333	Unbiased
chr_02	1173184	1180689	gene	-	Ec-02_000900.2	17.1742	12.7444	196.185	0.676611	0.514972	1.31388	0.188887	0.355949	Unbiased
chr_02	1189657	1201162	gene	-	Ec-02_000920.1	7.76047	5.23567	149.001	0.812927	0.337406	2.40934	0.0159814	0.0582694	Unbiased
chr_02	1201723	1229511	gene	+	Ec-02_000930.1	2.42599	5.14193	200.171	-0.859065	0.319733	-2.68682	0.0072135	0.0316067	Unbiased
chr_02	1233031	1245612	gene	+	Ec-02_000950.1	14.9658	7.61988	287.103	1.23602	0.29584	4.17801	2.94067e-05	0.00037181	Male_biased
chr_02	1290679	1295826	gene	-	Ec-02_000990.1	50.8312	20.6779	371.331	1.54649	0.349437	4.42565	9.61502e-06	0.000143977	Male_biased
chr_02	1291547	5943900	gene	+	Ec-02_005080.1	759.676	504.843	354.911	0.816165	0.279323	2.92194	0.00347854	0.0180119	Unbiased
chr_02	1310851	1318569	gene	-	Ec-02_001000.1	3.40501	3.58324	52.704	0.222509	0.391412	0.568477	0.569711	0.725991	Unbiased
chr_02	1318842	1342692	gene	+	Ec-02_001010.1	2.08221	7.23344	204.777	-1.54141	0.493383	-3.12418	0.00178304	0.0107256	Unbiased
chr_02	1347717	1358576	gene	-	Ec-02_001020.1	22.8665	64.2861	880.382	-1.21536	0.286129	-4.2476	2.16074e-05	0.00028792	Female_biased
chr_02	1370087	1398692	gene	+	Ec-02_001050.4	11.0368	6.0711	480.855	1.06534	0.375412	2.83779	0.00454272	0.0220477	Unbiased
chr_02	1388257	4283188	gene	-	Ec-02_003550.1	188.085	189.651	219.742	0.255637	0.2941	0.869216	0.384729	0.571354	Unbiased
chr_02	1398455	1423580	gene	-	Ec-02_001070.1	5.19888	12.7007	423.535	-1.04952	0.274774	-3.81959	0.000133675	0.00131915	Female_biased
chr_02	1430227	1441897	gene	-	Ec-02_001090.1	0.177853	0.252512	4.69462	-0.104616	1.11072	-0.0941874	0.92496	0.961797	Unbiased
chr_02	1445381	1456372	gene	-	Ec-02_001110.1	2.25644	2.49496	50.9302	0.0754647	0.452354	0.166827	0.867506	0.928467	Unbiased
chr_02	1452146	5205173	gene	-	Ec-15_003880.1	1424.65	783.84	65.1873	1.18059	0.632227	1.86734	0.0618535	0.160342	Unbiased
chr_02	1476070	1476591	gene	+	Ec-02_001130.1	5.6614	3.49366	4.77545	1.14408	1.10511	1.03526	0.300546	0.485753	Unbiased
chr_02	1481726	1494300	gene	-	Ec-02_001140.1	6.17333	6.42994	155.6	0.122167	0.368149	0.331842	0.740008	0.849819	Unbiased
chr_02	1498456	1501242	gene	+	Ec-02_001150.1	1.94094	7.85604	25.1134	-1.71503	0.571334	-3.0018	0.00268386	0.014809	Unbiased
chr_02	1501717	1528754	gene	+	Ec-02_001160.1	10.7156	16.582	707.583	-0.366041	0.33083	-1.10643	0.268539	0.451923	Unbiased
chr_02	1532884	1568996	gene	+	Ec-02_001180.2	4.14085	0.990946	175.878	2.28701	0.365592	6.25564	3.95888e-10	2.16473e-08	Male_biased
chr_02	1572347	1582286	gene	-	Ec-02_001200.1	2.64227	2.59894	50.9724	0.29869	0.402745	0.741636	0.458308	0.63735	Unbiased
chr_02	1583614	1603525	gene	-	Ec-00_009000.2	0.0150165	0.0666535	1.55594	-1.91427	1.9316	-0.991028	0.321672	0.509104	Unbiased
chr_02	1661600	1661794	gene	-	Ec-02_001240.1	146.051	59.0342	40.7365	1.52538	0.468306	3.25723	0.00112506	0.00736894	Male_biased
chr_02	1662034	1670092	gene	-	Ec-02_001250.1	9.01405	8.33877	137.488	0.366906	0.32416	1.13187	0.257691	0.439994	Unbiased
chr_02	1669875	1688548	gene	+	Ec-02_001270.1	12.4951	25.0981	666.358	-0.763409	0.251239	-3.03858	0.00237696	0.0133973	Unbiased
chr_02	1688676	1695194	gene	-	Ec-02_001280.1	13.6345	17.6027	196.882	-0.124666	0.281304	-0.443172	0.657641	0.7914	Unbiased
chr_02	1746792	1751091	gene	+	Ec-02_001340.1	7.09462	4.05298	48.0441	1.08992	0.505944	2.15422	0.0312227	0.0960515	Unbiased
chr_02	1797767	1798327	gene	-	Ec-02_001360.1	1.3996	3.77713	2.78255	-1.10343	1.41505	-0.779786	0.435517	0.617303	Unbiased
chr_02	1847225	1852910	gene	-	Ec-02_001400.1	40.0697	42.7703	463.857	0.129269	0.27772	0.465464	0.641599	0.779264	Unbiased
chr_02	1853190	1857379	gene	+	Ec-02_001410.1	27.9281	18.5666	195.313	0.829413	0.344666	2.40643	0.0161095	0.0585806	Unbiased
chr_02	1868418	1874163	gene	+	Ec-02_001435.1	2545.31	1815.7	25574.4	0.759417	0.458199	1.6574	0.0974395	0.222627	Unbiased
chr_02	1874549	1883734	gene	-	Ec-02_001440.1	78.1567	72.4602	1377.58	0.362863	0.291588	1.24444	0.213338	0.386891	Unbiased
chr_02	1886308	1891183	gene	-	Ec-02_001450.1	77.4885	101.936	852.165	-0.165405	0.266536	-0.620573	0.53488	0.699439	Unbiased
chr_02	1891536	1896857	gene	+	Ec-02_001460.1	10.3662	28.1027	195.09	-1.19684	0.344021	-3.47896	0.000503357	0.00387748	Female_biased
chr_02	1897619	1900689	gene	-	Ec-02_001470.1	2746.94	1629.75	13736.8	1.00744	0.332282	3.03187	0.00243046	0.0136536	Unbiased
chr_02	1900883	1906101	gene	+	Ec-02_001480.1	11.595	34.2206	222.839	-1.26294	0.363573	-3.47369	0.000513352	0.00394308	Female_biased
chr_02	1904077	1913618	gene	-	Ec-02_001490.1	31.5623	44.6608	701.927	-0.249008	0.247642	-1.00551	0.31465	0.50216	Unbiased
chr_02	1914675	1918829	gene	-	Ec-02_001500.1	3.69933	21.6731	97.1361	-2.2868	0.426078	-5.36709	8.00165e-08	2.22877e-06	Female_biased
chr_02	1918870	1930539	gene	+	Ec-02_001510.1	9.0764	19.4746	315.414	-0.836859	0.297962	-2.80861	0.00497563	0.0235742	Unbiased
chr_02	1976730	1992072	gene	+	Ec-02_001540.2	0.330245	0.615487	14.1444	-0.67454	0.785397	-0.858852	0.390422	0.576345	Unbiased
chr_02	1991433	1998010	gene	-	Ec-02_001550.1	32.2579	27.3325	388.142	0.467938	0.26887	1.74039	0.0817908	0.196176	Unbiased
chr_02	1998216	2005009	gene	+	Ec-02_001560.1	31.4634	30.1152	413.932	0.295185	0.302015	0.977384	0.328379	0.515925	Unbiased
chr_02	2007311	2009154	gene	+	Ec-02_001570.1	0.827019	2.7019	6.42099	-1.65629	0.978027	-1.6935	0.0903602	0.21121	Unbiased
chr_02	2009101	2020548	gene	-	Ec-02_001580.1	93.548	197.285	3219.06	-0.866513	0.303039	-2.85941	0.0042443	0.0209887	Unbiased
chr_02	2030273	2039265	gene	-	Ec-02_001600.1	0.264065	0.189233	4.05365	0.645048	1.28788	0.500862	0.616469	0.761849	Unbiased
chr_02	2048833	2050093	gene	-	Ec-02_001610.1	0.435761	0.969368	1.57268	-0.737438	1.97245	-0.373869	0.708502	0.827961	Unbiased
chr_02	2058004	2065574	gene	-	Ec-02_001620.1	7.67454	9.50311	127.327	-0.0568469	0.311404	-0.18255	0.855151	0.921155	Unbiased
chr_02	2065711	2071894	gene	+	Ec-02_001640.1	18.8701	19.1507	230.613	0.225525	0.270037	0.835164	0.403625	0.588801	Unbiased
chr_02	2130375	2148923	gene	+	Ec-02_001680.1	3.86245	3.83213	140.384	0.232998	0.409791	0.568577	0.569643	0.725991	Unbiased
chr_02	2158474	2160304	gene	+	Ec-02_001700.1	1.50974	1.21585	5.14644	0.553525	1.06631	0.519103	0.603689	0.752833	Unbiased
chr_02	2161167	2164053	gene	-	Ec-02_001710.1	12.1364	9.04345	60.8654	0.621111	0.387511	1.60282	0.108974	0.242161	Unbiased
chr_02	2164201	2172403	gene	+	Ec-02_001720.1	122.742	97.023	1811.94	0.584694	0.29036	2.01369	0.0440423	0.124758	Unbiased
chr_02	2172399	2174976	gene	-	Ec-02_001730.1	177.929	137.341	821.859	0.640065	0.350282	1.82728	0.0676569	0.171286	Unbiased
chr_02	2175790	2188122	gene	-	Ec-02_001740.1	250.034	175.553	5225.24	0.76668	0.317151	2.4174	0.015632	0.0572442	Unbiased
chr_02	2195100	2205807	gene	-	Ec-02_001760.1	4.61435	7.00696	121.181	-0.419715	0.37519	-1.11867	0.26328	0.445926	Unbiased
chr_02	2206346	2228959	gene	+	Ec-02_001770.1	0.953888	5.85701	139.524	-2.34554	0.394005	-5.95308	2.63135e-09	1.1325e-07	Female_biased
chr_02	2246534	2249605	gene	-	Ec-02_001820.1	0.300764	0.397723	2.02147	0.101122	1.59921	0.0632325	0.949581	0.975238	Unbiased
chr_02	2256351	2260539	gene	+	Ec-02_001840.1	2.15141	2.65913	19.5903	0.0547699	0.665607	0.0822856	0.93442	0.966586	Unbiased
chr_02	2264161	2269458	gene	-	Ec-02_001850.1	2.47037	2.10225	24.4962	0.398677	0.592017	0.673421	0.50068	0.67353	Unbiased
chr_02	2308762	2311822	gene	+	Ec-02_001930.1	9.12541	7.65438	50.7526	0.492915	0.420122	1.17327	0.240689	0.420323	Unbiased
chr_02	2312802	2318546	gene	-	Ec-02_001940.1	2.69107	4.87361	40.7477	-0.56944	0.503556	-1.13084	0.258124	0.440395	Unbiased
chr_02	2318685	2330024	gene	+	Ec-02_001950.1	9.66926	16.638	286.564	-0.515458	0.341266	-1.51043	0.130934	0.27541	Unbiased
chr_02	2341222	2353151	gene	-	Ec-02_001970.1	93.4837	99.3093	2256.1	0.188464	0.274935	0.685486	0.493037	0.667151	Unbiased
chr_02	2353244	2358736	gene	+	Ec-02_001980.1	12.5969	11.0642	127.34	0.440823	0.331705	1.32896	0.18386	0.349439	Unbiased
chr_02	2363438	2364510	gene	+	Ec-02_001990.1	0.388512	1.30802	1.74739	-1.60476	1.88361	-0.851959	0.394237	0.580052	Unbiased
chr_02	2369331	2375451	gene	-	Ec-02_002000.1	1.90893	37.9678	218.934	-3.99998	0.563036	-7.1043	1.20938e-12	1.09024e-10	Female_biased
chr_02	2382681	2386967	gene	+	Ec-02_002020.1	54.9345	96.8614	627.918	-0.548436	0.305946	-1.79259	0.0730382	0.181163	Unbiased
chr_02	2386544	2390314	gene	-	Ec-02_002030.1	14.8238	22.2274	134.964	-0.30852	0.316823	-0.973793	0.330159	0.517625	Unbiased
chr_02	2390460	2397835	gene	+	Ec-02_002040.1	26.3134	25.4087	376.822	0.259129	0.310553	0.834413	0.404048	0.58914	Unbiased
chr_02	2399798	2405152	gene	+	Ec-02_002050.1	10.2356	5.96496	87.6739	0.999905	0.578184	1.72939	0.0837396	0.199581	Unbiased
chr_02	2430001	2431741	gene	-	Ec-02_002070.1	19.2212	25.1145	75.9872	-0.155879	0.388963	-0.400756	0.6886	0.814421	Unbiased
chr_02	2431923	2436865	gene	+	Ec-02_002080.1	20.1369	29.7101	234.426	-0.293592	0.363894	-0.806808	0.419777	0.602676	Unbiased
chr_02	2440416	2446150	gene	-	Ec-02_002090.1	51.441	30.4183	464.594	0.997541	0.359404	2.77554	0.005511	0.0254862	Unbiased
chr_02	2449538	2450256	gene	-	Ec-02_002100.1	9.18259	29.7661	26.107	-1.40007	0.62493	-2.24037	0.025067	0.0817913	Unbiased
chr_02	2450963	2453018	gene	+	Ec-02_002110.1	13.5822	21.4935	70.3041	-0.400948	0.399739	-1.00302	0.315849	0.503654	Unbiased
chr_02	2487823	2496781	gene	-	Ec-02_002170.1	22.0018	27.2805	428.057	-0.0499398	0.291813	-0.171136	0.864117	0.926251	Unbiased
chr_02	2508867	2513865	gene	-	Ec-02_002210.1	248.076	93.737	1742.82	1.61935	0.431345	3.75419	0.000173906	0.00162255	Male_biased
chr_02	2513703	2529722	gene	+	Ec-02_002220.1	3.98269	5.6234	149.289	-0.270782	0.328022	-0.8255	0.409088	0.593073	Unbiased
chr_02	2561928	2563115	gene	-	Ec-02_002260.1	1.38049	2.73109	4.68744	-0.608839	1.18085	-0.515592	0.606139	0.754395	Unbiased
chr_02	2573799	2586681	gene	-	Ec-02_002270.1	15.6376	24.104	497.295	-0.377204	0.305456	-1.23489	0.216873	0.391545	Unbiased
chr_02	2586808	2596778	gene	+	Ec-02_002280.1	18.8773	15.4694	339.494	0.504991	0.32956	1.53232	0.125444	0.267231	Unbiased
chr_02	2618224	2626325	gene	-	Ec-02_002300.1	2.28509	1.97686	34.3118	0.416388	0.520395	0.800139	0.42363	0.605731	Unbiased
chr_02	2655187	2669666	gene	-	Ec-02_002320.1	7.51106	3.37971	157.747	1.31066	0.531895	2.46414	0.0137342	0.0517926	Unbiased
chr_02	2671436	2677568	gene	-	Ec-02_002330.1	43.7492	28.2729	443.156	0.881944	0.259885	3.3936	0.000689812	0.00498293	Unbiased
chr_02	2680158	2687384	gene	+	Ec-02_002340.1	3.14396	5.59511	58.8226	-0.478529	0.489734	-0.977121	0.328509	0.515947	Unbiased
chr_02	2695069	2705646	gene	+	Ec-02_002400.1	4.89021	4.73908	98.263	0.365982	0.434471	0.842362	0.399586	0.584826	Unbiased
chr_02	2714241	2731563	gene	+	Ec-00_006890.3	4.251	2.73768	120.539	0.936424	0.387118	2.41896	0.0155648	0.0570748	Unbiased
chr_02	2732861	2752843	gene	+	Ec-00_006900.1	29.3815	29.6677	1163.28	0.212045	0.317965	0.666883	0.504847	0.676883	Unbiased
chr_02	2762013	2764243	gene	-	Ec-00_006920.1	1.55114	2.25928	8.26695	-0.229609	0.891538	-0.257542	0.79676	0.885889	Unbiased
chr_02	2790241	2791188	gene	-	Ec-00_006100.1	1.1697	0.632307	1.69081	1.04528	1.85407	0.563776	0.572907	0.728598	Unbiased
chr_02	2791936	2803753	gene	+	Ec-00_006110.1	0.623705	0.365493	1.29439	1.57512	2.38033	0.661725	0.508147	0.679492	Unbiased
chr_02	2807471	2810934	gene	-	Ec-00_006170.1	0.486066	0	1.7964	3.53087	1.96412	1.79768	0.0722272	0.179619	Unbiased
chr_02	2812988	2814202	gene	+	Ec-00_006180.1	2.54176	0.583691	3.83985	2.05064	1.39342	1.47166	0.141113	0.290365	Unbiased
chr_02	2814473	2815447	gene	+	Ec-00_006190.1	3.55822	0.30739	3.80961	3.53448	1.63331	2.164	0.0304643	0.0942396	Unbiased
chr_02	2833883	2837864	gene	+	Ec-00_006240.1	0.470887	0.254308	2.85922	1.22007	1.35393	0.901133	0.367517	0.554496	Unbiased
chr_02	2838941	2840711	gene	+	Ec-00_006260.1	0.49993	0.571978	1.77437	0.0833139	1.76202	0.0472832	0.962287	0.981713	Unbiased
chr_02	2881478	2883097	gene	-	Ec-02_002440.1	0.255576	1.05101	2.05017	-1.71757	1.82185	-0.942759	0.345804	0.533316	Unbiased
chr_02	2883499	2892298	gene	-	Ec-02_002450.2	0.181776	0	1.78418	3.51097	1.97704	1.77587	0.0757544	0.185657	Unbiased
chr_02	2895250	2900528	gene	-	Ec-02_002460.1	3.48326	2.77791	33.2975	0.540983	0.54522	0.99223	0.321085	0.50868	Unbiased
chr_02	2901770	2917598	gene	+	Ec-02_002470.1	18.7505	7.218	410.58	1.61233	0.403827	3.99264	6.5343e-05	0.000722292	Male_biased
chr_02	2918123	2918918	gene	+	Ec-02_002490.1	43.9793	29.4915	58.6562	0.803208	0.460961	1.74246	0.0814274	0.195608	Unbiased
chr_02	2926401	2928409	gene	-	Ec-02_002510.1	13.2873	8.6276	44.4807	0.849536	0.476805	1.78173	0.0747936	0.18391	Unbiased
chr_02	2972609	2976934	gene	+	Ec-02_002540.2	0.264022	12.14	48.2769	-5.19973	0.572839	-9.07714	1.11468e-19	3.23306e-17	Female_biased
chr_02	3073564	3089028	gene	-	Ec-02_002560.1	6.33571	1.90281	129.989	1.92164	0.447182	4.29722	1.72956e-05	0.000239376	Male_biased
chr_02	3089162	3099653	gene	+	Ec-02_002570.1	39.5539	18.6376	607.921	1.31547	0.383016	3.4345	0.000593644	0.00442728	Male_biased
chr_02	3102010	3105744	gene	+	Ec-02_002580.1	16.1634	9.34975	93.9732	1.16332	0.532109	2.18625	0.0287972	0.0904446	Unbiased
chr_02	3279276	3286638	gene	-	Ec-02_002670.1	46.378	97.7186	1000.93	-0.812115	0.260792	-3.11403	0.00184548	0.0110315	Unbiased
chr_02	3301678	3302428	gene	+	Ec-02_002690.1	76.3907	29.3333	81.0812	1.53754	0.462589	3.32377	0.000888084	0.00613928	Male_biased
chr_02	3303101	3317434	gene	-	Ec-02_002700.1	25.9566	26.0872	728.166	0.239227	0.294581	0.812092	0.416739	0.599843	Unbiased
chr_02	3323247	3331219	gene	-	Ec-02_002720.1	0.478349	1.30153	13.196	-1.22412	0.732842	-1.67037	0.0948467	0.218293	Unbiased
chr_02	3359394	3368474	gene	+	Ec-02_002750.1	21.4399	28.8228	437.014	-0.163458	0.391962	-0.417025	0.67666	0.805928	Unbiased
chr_02	3372221	3377518	gene	-	Ec-02_002760.1	10.5229	16.0137	134.926	-0.335915	0.352177	-0.953823	0.340173	0.527744	Unbiased
chr_02	3400200	3406752	gene	+	Ec-02_002770.1	21.6898	16.8049	251.764	0.586272	0.285798	2.05135	0.0402328	0.116159	Unbiased
chr_02	3417000	3428372	gene	+	Ec-02_002790.1	8.32337	14.4948	250.443	-0.548522	0.328361	-1.67048	0.0948235	0.218277	Unbiased
chr_02	3430606	3434989	gene	+	Ec-02_002800.1	0.221864	0.341543	2.43967	-0.354518	1.64779	-0.215147	0.829653	0.906274	Unbiased
chr_02	3437154	3445898	gene	-	Ec-02_002820.1	9.7867	6.85826	146.719	0.766811	0.34296	2.23586	0.0253609	0.0825615	Unbiased
chr_02	3446053	3453028	gene	+	Ec-02_002830.1	8.18891	12.5432	140.991	-0.392793	0.398378	-0.985983	0.324142	0.511617	Unbiased
chr_02	3456409	3459421	gene	-	Ec-02_002840.1	1.3348	9.64346	30.607	-2.59089	0.658433	-3.93493	8.32194e-05	0.000887541	Female_biased
chr_02	3460964	3466528	gene	-	Ec-02_002850.1	29.7392	42.0328	385.315	-0.267965	0.32419	-0.826569	0.408481	0.592516	Unbiased
chr_02	3471611	3474408	gene	-	Ec-02_002870.1	16.0937	21.6437	103.865	-0.148975	0.422143	-0.352902	0.724162	0.838986	Unbiased
chr_02	3478397	3483877	gene	+	Ec-02_002880.1	17.1277	15.4784	174.714	0.359951	0.34775	1.03508	0.30063	0.485829	Unbiased
chr_02	3533557	3543144	gene	-	Ec-02_002930.1	2.60591	1.67965	41.3885	0.816317	0.433908	1.88131	0.0599293	0.156442	Unbiased
chr_02	3543589	3557671	gene	-	Ec-02_002940.1	14.9724	13.216	389.904	0.375113	0.406015	0.923889	0.355544	0.543064	Unbiased
chr_02	3582917	3595506	gene	+	Ec-02_002970.1	191.623	266.66	5573.82	-0.229506	0.353937	-0.648437	0.516702	0.686091	Unbiased
chr_02	3616055	3623317	gene	+	Ec-02_002980.1	254.56	45.5846	2253.12	2.70503	0.487219	5.55197	2.82466e-08	9.06786e-07	Male_biased
chr_02	3690053	3694176	gene	-	Ec-24_002060.1	1.58272	0.394423	8.39266	2.11007	0.934016	2.25914	0.0238746	0.078709	Unbiased
chr_02	3701125	3709564	gene	+	Ec-00_007270.1	2.60116	0.526057	26.5326	2.51736	0.882782	2.85162	0.00434975	0.021344	Unbiased
chr_02	3769616	3770330	gene	-	Ec-02_003020.1	2.65936	1.83726	3.20922	0.844975	1.2773	0.661535	0.50827	0.679492	Unbiased
chr_02	3770560	3772603	gene	+	Ec-02_003030.1	2.7869	2.66852	11.0001	0.375012	0.726599	0.51612	0.605771	0.754077	Unbiased
chr_02	3780938	3789682	gene	-	Ec-02_003040.1	59.0682	87.6905	1239.07	-0.315917	0.27366	-1.15442	0.24833	0.428895	Unbiased
chr_02	3789786	3794254	gene	+	Ec-02_003050.1	18.4523	18.9385	164.358	0.220891	0.311828	0.708375	0.478712	0.656252	Unbiased
chr_02	3803450	3823511	gene	+	Ec-02_003080.1	18.9004	10.4949	592.651	1.09766	0.303559	3.61596	0.000299236	0.00252844	Male_biased
chr_02	3822015	3842352	gene	-	Ec-02_003090.1	12.22	8.32846	408.535	0.808356	0.41351	1.95487	0.0505987	0.137891	Unbiased
chr_02	3847781	3859742	gene	-	Ec-02_003100.1	9.06998	7.3416	195.057	0.532392	0.316023	1.68466	0.0920532	0.213856	Unbiased
chr_02	3860419	3865934	gene	-	Ec-02_003110.1	24.7055	29.718	293.257	-0.0521731	0.300183	-0.173804	0.862019	0.924969	Unbiased
chr_02	3868613	3874064	gene	-	Ec-02_003120.1	13.8519	11.2069	136.128	0.541454	0.345348	1.56785	0.116916	0.254475	Unbiased
chr_02	3882607	3889734	gene	+	Ec-02_003140.1	5.23798	8.19954	92.0475	-0.379706	0.360223	-1.05409	0.291843	0.476769	Unbiased
chr_02	3914518	3933252	gene	-	Ec-02_003170.1	6.37776	3.39513	183.44	1.13231	0.531442	2.13063	0.0331193	0.100655	Unbiased
chr_02	3975754	3982957	gene	-	Ec-02_003210.1	12.6096	14.2126	187.122	0.067882	0.325732	0.208399	0.834918	0.909525	Unbiased
chr_02	3994777	4019337	gene	-	Ec-02_003270.1	31.517	12.9987	1091.87	1.50373	0.493377	3.04783	0.00230499	0.0131088	Unbiased
chr_02	4058047	4060118	gene	-	Ec-02_003290.1	2.50917	5.54764	16.0467	-0.918873	0.640239	-1.4352	0.151229	0.304697	Unbiased
chr_02	4060297	4068990	gene	+	Ec-02_003300.1	1.6756	11.0543	100.085	-2.42681	0.464437	-5.22528	1.73892e-07	4.41077e-06	Female_biased
chr_02	4087263	4091989	gene	+	Ec-02_003330.1	15.7989	17.0305	150.484	0.121654	0.362288	0.335795	0.737025	0.848145	Unbiased
chr_02	4091807	4097984	gene	-	Ec-02_003340.1	27.6107	28.5159	341.776	0.193636	0.265332	0.729788	0.46552	0.643624	Unbiased
chr_02	4102249	4106327	gene	-	Ec-02_003350.1	19.1909	39.1916	226.686	-0.788636	0.274101	-2.87717	0.00401262	0.0201265	Unbiased
chr_02	4135139	4140288	gene	+	Ec-02_003390.1	4.07295	13.0402	80.6098	-1.36996	0.469317	-2.91904	0.00351107	0.0181217	Unbiased
chr_02	4140328	4147653	gene	-	Ec-02_003400.1	258.765	707.231	6796.63	-1.20642	0.330803	-3.64694	0.000265386	0.00229177	Female_biased
chr_02	4148428	4157187	gene	-	Ec-02_003410.1	16.258	23.103	335.221	-0.271576	0.368576	-0.736825	0.461229	0.640077	Unbiased
chr_02	4169325	4174857	gene	+	Ec-02_003425.1	57.1559	18.2715	427.498	1.84613	0.345462	5.34396	9.09361e-08	2.47626e-06	Male_biased
chr_02	4175917	4176679	gene	-	Ec-02_003430.1	16.5273	19.6688	26.7779	0.0409503	0.484487	0.0845229	0.932641	0.965882	Unbiased
chr_02	4176944	4179412	gene	+	Ec-02_003440.1	17.7	10.4645	69.3264	1.00333	0.455739	2.20155	0.0276971	0.0879217	Unbiased
chr_02	4188701	4207911	gene	+	Ec-02_003460.1	4.95984	3.40761	157.59	0.765092	0.418262	1.82922	0.0673672	0.170715	Unbiased
chr_02	4208305	4208814	gene	+	Ec-02_003470.1	35.7942	33.9854	34.6868	0.302902	0.476892	0.635158	0.525325	0.69193	Unbiased
chr_02	4212340	4212576	gene	+	Ec-02_003480.1	105.666	122.229	52.4442	0.0157584	0.378597	0.0416231	0.966799	0.983972	Unbiased
chr_02	4213559	4238447	gene	-	Ec-02_003490.2	0.0798771	0.783515	19.1352	-3.0133	0.671388	-4.48817	7.18388e-06	0.00011158	Female_biased
chr_02	4246192	4248080	gene	+	Ec-02_003500.1	0.201054	0.269281	0.841926	0.487245	2.66733	0.182672	0.855056	0.921134	Unbiased
chr_02	4249673	4255333	gene	-	Ec-02_003510.1	13.7731	12.8502	148.764	0.297342	0.350997	0.847135	0.39692	0.582501	Unbiased
chr_02	4263024	4268645	gene	-	Ec-02_003530.1	4.73144	10.2691	80.143	-0.878728	0.345855	-2.54074	0.0110619	0.0438598	Unbiased
chr_02	4282728	4291019	gene	+	Ec-02_003560.1	37.2777	58.5373	755.285	-0.413472	0.587885	-0.703321	0.481856	0.658431	Unbiased
chr_02	4298795	4307644	gene	-	Ec-02_003580.1	4.52879	4.04287	74.6311	0.396415	0.36488	1.08643	0.27729	0.461412	Unbiased
chr_02	4308570	4314510	gene	+	Ec-02_003590.1	2.14536	12.1072	76.5277	-2.25081	0.458642	-4.90755	9.22227e-07	1.9047e-05	Female_biased
chr_02	4320991	4328400	gene	-	Ec-02_003600.1	64.0989	119.453	1304.38	-0.640137	0.317051	-2.01904	0.0434834	0.123648	Unbiased
chr_02	4343154	4350020	gene	-	Ec-02_003620.2	0.389973	1.78541	13.6923	-1.8346	0.857249	-2.1401	0.0323464	0.0988017	Unbiased
chr_02	4352312	4369417	gene	+	Ec-02_003630.1	27.8637	27.7364	930.311	0.251366	0.25191	0.997839	0.318357	0.50626	Unbiased
chr_02	4395676	4407221	gene	+	Ec-02_003650.1	3.61028	3.07411	76.5858	0.434396	0.404061	1.07508	0.282341	0.466674	Unbiased
chr_02	4408560	4422212	gene	-	Ec-02_003660.1	12.2439	9.68339	295.192	0.552042	0.386087	1.42984	0.152763	0.306814	Unbiased
chr_02	4454280	4472265	gene	+	Ec-02_003690.3	0.309505	0.701588	10.1169	-0.879991	0.750805	-1.17206	0.241172	0.420795	Unbiased
chr_02	4482857	4485232	gene	-	Ec-02_003710.1	4.61551	0.970438	13.4476	2.51492	0.913071	2.75435	0.00588094	0.0267628	Unbiased
chr_02	4485572	4487047	gene	-	Ec-02_003720.1	2.43344	0.341694	4.33185	2.85645	1.40808	2.02861	0.0424981	0.121467	Unbiased
chr_02	4488968	4493831	gene	-	Ec-02_003730.1	0.252516	0.146618	1.86893	1.11795	1.77893	0.628436	0.529718	0.695347	Unbiased
chr_02	4495404	4503359	gene	-	Ec-02_003740.1	69.9271	88.387	1251.5	-0.130609	0.358691	-0.364129	0.715762	0.832469	Unbiased
chr_02	4504594	4516683	gene	-	Ec-02_003750.1	59.2965	59.1842	1407.01	0.256628	0.239111	1.07326	0.283155	0.467325	Unbiased
chr_02	4516989	4521712	gene	+	Ec-02_003760.1	33.0762	35.9614	317.481	0.107146	0.305519	0.350702	0.725812	0.840178	Unbiased
chr_02	4524163	4527400	gene	-	Ec-02_003770.1	2.43669	2.3562	15.4433	0.204959	0.657068	0.31193	0.755093	0.859595	Unbiased
chr_02	4527595	4529932	gene	+	Ec-02_003780.1	13.0343	20.6747	76.7233	-0.48588	0.418849	-1.16004	0.246034	0.4262	Unbiased
chr_02	4529785	4559709	gene	-	Ec-02_003800.1	1.50468	3.59188	144.989	-1.00432	0.330135	-3.04215	0.00234896	0.0132965	Unbiased
chr_02	4565810	4583649	gene	+	Ec-02_003850.3	29.3309	22.9212	191.74	0.544576	0.34037	1.59995	0.109609	0.243005	Unbiased
chr_02	4586317	4599708	gene	+	Ec-02_003860.1	25.484	191.046	2646.2	-2.63671	0.28543	-9.23767	2.51922e-20	8.19791e-18	Female_biased
chr_02	4599770	4606041	gene	+	Ec-02_003870.2	0.613608	0.389274	6.33534	1.06443	0.99116	1.07392	0.282857	0.467006	Unbiased
chr_02	4606064	4632107	gene	-	Ec-02_003880.1	4.2255	2.70304	178.642	0.911127	0.319502	2.85171	0.00434847	0.021344	Unbiased
chr_02	4633832	4635512	gene	-	Ec-02_003890.1	59.6654	66.1793	207.923	0.0927728	0.284205	0.326429	0.7441	0.852536	Unbiased
chr_02	4635641	4643360	gene	+	Ec-02_003900.1	16.2591	23.4684	299.252	-0.328684	0.371121	-0.885653	0.375805	0.562547	Unbiased
chr_02	4660455	4675591	gene	+	Ec-02_003930.2	4.10757	4.29118	124.712	0.196686	0.303623	0.647795	0.517117	0.6863	Unbiased
chr_02	4675958	4693566	gene	+	Ec-02_003940.1	1.29745	3.70916	82.9449	-1.25745	0.401504	-3.13184	0.00173714	0.0105302	Unbiased
chr_02	4694296	4721858	gene	-	Ec-02_003950.1	1.48842	4.52319	146.258	-1.35205	0.41304	-3.27342	0.00106256	0.00706359	Female_biased
chr_02	4723445	4728234	gene	+	Ec-02_003960.1	0.998031	2.95686	17.8052	-1.25419	0.783242	-1.60129	0.109314	0.242673	Unbiased
chr_02	4727989	4747616	gene	-	Ec-02_003980.1	18.569	7.78838	521.776	1.49253	0.290075	5.14532	2.6706e-07	6.45491e-06	Male_biased
chr_02	4750955	4752587	gene	-	Ec-02_004000.1	27.1121	34.8278	96.8584	-0.0425495	0.414321	-0.102697	0.918203	0.958727	Unbiased
chr_02	4752857	4767489	gene	-	Ec-02_004010.1	9.84598	11.1119	296.365	0.0906933	0.301011	0.301296	0.763189	0.864753	Unbiased
chr_02	4784233	4798429	gene	+	Ec-02_004060.2	0.61118	0.362764	13.9546	1.0053	0.672157	1.49563	0.13475	0.280999	Unbiased
chr_02	4802401	4815762	gene	-	Ec-02_004080.1	11.6561	19.5172	400.227	-0.509562	0.260733	-1.95435	0.0506604	0.138018	Unbiased
chr_02	4816188	4825756	gene	+	Ec-02_004090.1	17.142	45.4777	569.838	-1.1767	0.333324	-3.5302	0.000415245	0.0033199	Female_biased
chr_02	4827763	4831584	gene	-	Ec-02_004100.1	14.5626	19.0512	123.894	-0.12368	0.307385	-0.402362	0.687417	0.813666	Unbiased
chr_02	4845595	4852868	gene	-	Ec-02_004130.1	24.6002	16.5494	299.632	0.812456	0.271035	2.99761	0.00272108	0.0149279	Unbiased
chr_02	4852870	4856319	gene	-	Ec-02_004140.1	2.6527	6.49215	29.583	-0.917711	0.603651	-1.52027	0.128444	0.271499	Unbiased
chr_02	4859185	4872676	gene	+	Ec-02_004150.1	3.70166	1.831	74.8731	1.25973	0.433909	2.90321	0.00369363	0.0188621	Unbiased
chr_02	4873049	4882707	gene	+	Ec-02_004160.1	5.34884	1.95277	71.6656	1.65532	0.612797	2.70125	0.00690789	0.0305467	Unbiased
chr_02	4886337	4892617	gene	-	Ec-02_004180.1	45.121	34.0651	503.628	0.599625	0.407703	1.47074	0.141361	0.290787	Unbiased
chr_02	4892621	4897274	gene	-	Ec-02_004190.1	0.577105	1.12998	7.65344	-0.715088	0.945782	-0.756082	0.4496	0.629969	Unbiased
chr_02	4912140	4916691	gene	+	Ec-02_004260.1	0.530266	1.22109	7.65424	-0.956634	0.819354	-1.16755	0.24299	0.422847	Unbiased
chr_02	4920140	4930515	gene	-	Ec-02_004250.1	20.7336	19.7627	411.67	0.342419	0.290737	1.17776	0.238892	0.4185	Unbiased
chr_02	4933561	4934963	gene	+	Ec-02_004240.1	3.56895	2.95292	8.97664	0.538972	0.774683	0.695732	0.486596	0.661589	Unbiased
chr_02	4946283	4948414	gene	+	Ec-02_004220.1	25.5694	87.9688	228.631	-1.53283	0.327401	-4.68182	2.84337e-06	5.04472e-05	Female_biased
chr_02	4949676	4950436	gene	+	Ec-00_000670.1	87.8224	231.595	229.973	-1.15204	0.299988	-3.8403	0.000122885	0.00122811	Female_biased
chr_02	4950775	4954441	gene	+	Ec-02_004210.1	81.3414	86.2939	600.792	0.136639	0.378405	0.361093	0.71803	0.834419	Unbiased
chr_02	4963146	4977034	gene	-	Ec-02_004420.1	1.07462	0.311433	19.4761	2.00029	0.707192	2.8285	0.00467664	0.0225012	Unbiased
chr_02	4977549	4982513	gene	-	Ec-02_004410.1	36.8944	54.9775	446.959	-0.353962	0.312148	-1.13396	0.256813	0.439114	Unbiased
chr_02	4987495	5000253	gene	+	Ec-02_004390.1	6.56682	8.94811	190.342	-0.200003	0.339856	-0.588492	0.556202	0.715607	Unbiased
chr_02	5028933	5047210	gene	-	Ec-02_004370.1	10.6669	22.7573	582.937	-0.854214	0.245589	-3.47822	0.00050476	0.00388604	Unbiased
chr_02	5046663	5064531	gene	+	Ec-02_004360.1	7.39283	10.2736	301.891	-0.223942	0.311959	-0.717859	0.472844	0.650287	Unbiased
chr_02	5061793	5067819	gene	-	Ec-02_004350.1	1.58988	12.0147	74.5411	-2.59314	0.560871	-4.62342	3.77469e-06	6.45126e-05	Female_biased
chr_02	5068066	5075291	gene	+	Ec-02_004340.1	11.2742	44.2911	372.132	-1.7526	0.432457	-4.05266	5.06377e-05	0.000587996	Female_biased
chr_02	5076648	5080609	gene	+	Ec-02_004330.1	78.6358	115.721	744.252	-0.305486	0.288425	-1.05915	0.28953	0.474093	Unbiased
chr_02	5083268	5091557	gene	-	Ec-02_004320.1	33.8587	60.1986	749.609	-0.57687	0.265378	-2.17377	0.0297227	0.0925246	Unbiased
chr_02	5104311	5115153	gene	-	Ec-02_004290.1	6.0528	8.96258	158.177	-0.31153	0.363714	-0.856523	0.391708	0.577669	Unbiased
chr_02	5119058	5121494	gene	+	Ec-03_003770.1	159.108	246.645	957.844	-0.417248	0.324691	-1.28506	0.198771	0.368488	Unbiased
chr_02	5130241	5134683	gene	-	Ec-02_004270.1	4.01356	4.12184	34.8224	0.217453	0.532186	0.408603	0.682831	0.810384	Unbiased
chr_02	5143481	5145465	gene	-	Ec-15_003820.1	1.90926	5.14838	13.0523	-1.13837	0.65292	-1.74351	0.0812441	0.195202	Unbiased
chr_02	5145712	5155878	gene	+	Ec-15_003830.1	3.50502	4.3935	76.4567	-0.0311518	0.410187	-0.0759453	0.939463	0.969773	Unbiased
chr_02	5159389	5173413	gene	-	Ec-15_003840.1	7.78593	14.0843	293.097	-0.615667	0.275556	-2.23427	0.0254651	0.0827864	Unbiased
chr_02	5179054	5182427	gene	+	Ec-15_003860.1	11.6736	3.47133	53.3467	1.96302	0.495882	3.95864	7.53772e-05	0.000815638	Male_biased
chr_02	5221254	5226863	gene	+	Ec-15_003890.1	2.51926	0.984626	19.7369	1.55625	0.779982	1.99524	0.0460166	0.128819	Unbiased
chr_02	5228287	5235584	gene	-	Ec-15_003900.2	0.075791	1.87406	6.80333	-4.42034	1.19125	-3.71067	0.000206708	0.0018647	Female_biased
chr_02	5242311	5244452	gene	-	Ec-15_003910.1	264.205	228.378	1044.92	0.451658	0.294664	1.53279	0.125328	0.267071	Unbiased
chr_02	5252437	5256102	gene	+	Ec-02_004430.1	1.77317	1.90658	13.046	0.155536	0.646093	0.240733	0.809762	0.894284	Unbiased
chr_02	5290875	5291100	gene	-	Ec-02_004460.1	3.26851	5.38932	1.90772	-0.764588	2.05192	-0.372621	0.70943	0.828275	Unbiased
chr_02	5306369	5307128	gene	-	Ec-02_004470.1	2.58821	16.6048	13.477	-2.35988	0.755507	-3.12357	0.0017867	0.0107379	Unbiased
chr_02	5308806	5310572	gene	-	Ec-02_004480.1	1.09738	5.46334	10.3344	-1.92535	0.812951	-2.36835	0.0178676	0.0634127	Unbiased
chr_02	5329501	5329653	gene	+	Ec-02_004510.1	131.627	61.0762	29.5505	1.32063	0.512862	2.57501	0.0100236	0.0407232	Unbiased
chr_02	5330423	5333365	gene	-	Ec-02_004520.1	11.8078	8.6847	59.8649	0.666137	0.394857	1.68703	0.0915968	0.213167	Unbiased
chr_02	5334147	5335540	gene	-	Ec-02_004530.1	4.40532	5.43975	13.5884	-0.0430568	0.805709	-0.0534397	0.957382	0.979479	Unbiased
chr_02	5371734	5383502	gene	+	Ec-02_004570.1	23.2161	29.8742	605.397	-0.0857201	0.289112	-0.296494	0.766853	0.866403	Unbiased
chr_02	5384351	5390766	gene	+	Ec-02_004580.1	410.229	735.933	6933.14	-0.572655	0.304858	-1.87843	0.0603222	0.157222	Unbiased
chr_02	5395258	5398959	gene	+	Ec-02_004600.1	3.35517	3.67123	25.5894	0.103171	0.494791	0.208515	0.834827	0.909525	Unbiased
chr_02	5412659	5415234	gene	-	Ec-02_004650.1	13.4294	6.90527	53.6197	1.21698	0.470854	2.58461	0.00974887	0.0399231	Unbiased
chr_02	5417329	5426929	gene	-	Ec-02_004660.1	32.2381	73.1912	971.927	-0.947866	0.289929	-3.2693	0.00107813	0.00712555	Unbiased
chr_02	5447255	5451569	gene	+	Ec-02_004670.1	1.10536	1.92678	12.489	-0.576586	0.902321	-0.639003	0.522821	0.689958	Unbiased
chr_02	5558933	5570288	gene	+	Ec-02_004695.1	0.0226351	1.37847	13.0768	-5.37565	1.37762	-3.90214	9.53469e-05	0.000996958	Female_biased
chr_02	5611280	5624983	gene	-	Ec-02_004700.1	22.1594	95.8389	1500.48	-1.82352	0.410939	-4.43745	9.10308e-06	0.00013708	Female_biased
chr_02	5632391	5640748	gene	-	Ec-02_004730.2	0.0525056	0.0608357	0.848971	0.498891	2.66243	0.187382	0.851361	0.91863	Unbiased
chr_02	5640871	5651865	gene	+	Ec-02_004740.1	8.97353	12.4387	229.675	-0.24042	0.379057	-0.634259	0.525912	0.692325	Unbiased
chr_02	5654711	5661444	gene	-	Ec-02_004750.1	0.0338389	0.437013	2.84068	-3.25683	1.48713	-2.19001	0.0285237	0.0899251	Unbiased
chr_02	5686049	5690547	gene	+	Ec-02_004780.1	24.3426	3.67365	130.674	2.7995	0.655503	4.27076	1.94808e-05	0.000264408	Male_biased
chr_02	5690030	5706185	gene	-	Ec-02_004790.1	28.7516	12.4382	671.407	1.44766	0.289259	5.00473	5.59407e-07	1.23775e-05	Male_biased
chr_02	5706394	5715168	gene	+	Ec-02_004800.1	4.41649	8.74352	110.892	-0.774614	0.390747	-1.98239	0.0474352	0.131713	Unbiased
chr_02	5744391	5752621	gene	+	Ec-02_004860.1	20.1619	22.6693	344.925	0.0529831	0.341462	0.155165	0.876691	0.933877	Unbiased
chr_02	5755659	5764396	gene	-	Ec-02_004870.1	69.8304	242.81	2552.23	-1.53545	0.352043	-4.36152	1.2916e-05	0.000185695	Female_biased
chr_02	5764458	5769559	gene	+	Ec-02_004880.2	29.7125	33.9708	321.305	0.0314777	0.314005	0.100246	0.920149	0.959937	Unbiased
chr_02	5774769	5778272	gene	-	Ec-02_004890.1	16.6956	17.7489	119.923	0.079881	0.393608	0.202946	0.839177	0.911561	Unbiased
chr_02	5778400	5787545	gene	+	Ec-02_004900.1	38.0191	29.1706	603.218	0.636107	0.307343	2.06969	0.0384809	0.112295	Unbiased
chr_02	5803804	5805160	gene	-	Ec-00_002690.1	4.43574	11.9422	21.0305	-1.16852	0.648941	-1.80066	0.0717571	0.178716	Unbiased
chr_02	5829928	5835350	gene	-	Ec-00_000160.1	6.70631	16.7105	120.46	-1.09895	0.358819	-3.06268	0.00219366	0.0126319	Unbiased
chr_02	5840480	5864373	gene	+	Ec-02_004940.1	4.96085	6.23584	258.326	-0.0640188	0.285739	-0.224047	0.822721	0.902841	Unbiased
chr_02	5869588	5877408	gene	-	Ec-02_004970.1	3.60971	2.83998	33.0294	0.545217	0.555016	0.982344	0.32593	0.51359	Unbiased
chr_02	5885887	5896686	gene	+	Ec-02_004990.1	8.73242	13.8152	233.917	-0.411827	0.270514	-1.52239	0.127911	0.270716	Unbiased
chr_02	5897426	5903613	gene	+	Ec-02_005010.1	137.662	333.579	2819.18	-1.06993	0.333331	-3.2098	0.00132829	0.00845922	Female_biased
chr_02	5904598	5908865	gene	-	Ec-02_005020.1	17.8114	8.30486	113.277	1.31257	0.327591	4.00674	6.15631e-05	0.000690723	Male_biased
chr_02	5911890	5917523	gene	+	Ec-02_005040.1	8.60138	10.1255	102.796	-0.0312897	0.423396	-0.0739018	0.941089	0.97055	Unbiased
chr_02	5919711	5923513	gene	+	Ec-02_005050.1	4.35067	8.24918	46.4626	-0.723341	0.41112	-1.75944	0.0785028	0.190708	Unbiased
chr_02	5922737	5938066	gene	-	Ec-02_005060.1	4.77907	5.41343	152.394	0.0795648	0.343762	0.231453	0.816963	0.899333	Unbiased
chr_02	5946284	5957458	gene	-	Ec-02_005090.1	5.31641	7.83394	140.637	-0.308801	0.347522	-0.888579	0.374229	0.560756	Unbiased
chr_02	5957692	5979588	gene	+	Ec-02_005100.1	3.33075	5.35667	182.087	-0.440071	0.285925	-1.53911	0.123777	0.26461	Unbiased
chr_02	5983279	6000327	gene	-	Ec-02_005110.1	3.81608	7.04716	174.95	-0.578367	0.398563	-1.45113	0.146743	0.298508	Unbiased
chr_02	6002480	6005849	gene	-	Ec-02_005120.1	5.06922	14.8804	63.3488	-1.26939	0.460872	-2.75433	0.00588132	0.0267628	Unbiased
chr_02	6011009	6021156	gene	-	Ec-02_005140.1	6.95105	11.2419	178.112	-0.416596	0.358769	-1.16118	0.245568	0.425779	Unbiased
chr_02	6021179	6029740	gene	+	Ec-02_005150.1	20.9343	26.2822	390.608	-0.0829931	0.270339	-0.306997	0.758846	0.861578	Unbiased
chr_02	6068988	6084629	gene	-	Ec-02_005190.1	32.6281	19.1007	825.7	0.996732	0.358252	2.78221	0.005399	0.0250988	Unbiased
chr_02	6084524	6094231	gene	+	Ec-02_005200.1	5.74458	3.67954	94.1239	0.818225	0.655829	1.24762	0.212171	0.385374	Unbiased
chr_02	6105564	6110066	gene	+	Ec-02_005220.1	2319.62	5345.03	33357.2	-0.994543	0.327188	-3.03967	0.0023684	0.0133781	Unbiased
chr_02	6123401	6139512	gene	+	Ec-02_005250.2	2.47369	1.94581	70.82	0.572432	0.37583	1.52311	0.12773	0.270419	Unbiased
chr_02	6170132	6173416	gene	+	Ec-02_005300.1	31.8242	25.5192	186.746	0.564989	0.305936	1.84676	0.0647823	0.165642	Unbiased
chr_02	6174702	6183564	gene	-	Ec-02_005310.1	17.5917	37.7474	470.071	-0.88522	0.37786	-2.34272	0.0191438	0.0666884	Unbiased
chr_02	6203472	6217718	gene	-	Ec-02_005330.1	3.80108	4.46986	115.593	-0.0107831	0.328011	-0.0328743	0.973775	0.987993	Unbiased
chr_02	6229020	6235514	gene	+	Ec-02_005350.1	16.9575	26.8476	272.907	-0.41458	0.275751	-1.50346	0.132721	0.277942	Unbiased
chr_02	6238403	6252117	gene	-	Ec-02_005360.1	10.0303	15.7963	338.563	-0.395947	0.298348	-1.32713	0.184466	0.350341	Unbiased
chr_02	6253501	6258147	gene	-	Ec-02_005380.1	18.9314	29.0971	214.234	-0.353949	0.278584	-1.27053	0.203897	0.374968	Unbiased
chr_02	6258315	6262560	gene	+	Ec-02_005390.1	2186.79	1455.12	15763.8	0.85684	0.433743	1.97545	0.0482167	0.133383	Unbiased
chr_02	6262026	6267653	gene	-	Ec-02_005400.1	18.8716	14.3609	185.35	0.633272	0.315604	2.00654	0.044799	0.126312	Unbiased
chr_02	6267311	6275113	gene	+	Ec-02_005410.1	7.57465	19.0904	196.714	-1.08734	0.32329	-3.36335	0.000770015	0.00548507	Female_biased
chr_02	6302930	6304874	gene	-	Ec-02_005440.1	12.4618	10.936	45.3442	0.433403	0.460289	0.94159	0.346403	0.533931	Unbiased
chr_02	6305445	6318263	gene	+	Ec-02_005450.1	15.0285	13.1576	351.693	0.448978	0.33402	1.34417	0.178895	0.343361	Unbiased
chr_02	6316642	6333505	gene	-	Ec-02_005460.1	6.00716	6.91018	214.575	0.0153616	0.303412	0.0506293	0.959621	0.980267	Unbiased
chr_02	6333667	6341184	gene	+	Ec-02_005470.1	5.13275	6.41886	82.9967	-0.0465567	0.412117	-0.112969	0.910055	0.954184	Unbiased
chr_02	6355996	6359999	gene	-	Ec-00_000210.1	38.541	54.3693	359.215	-0.225085	0.345879	-0.650763	0.5152	0.684777	Unbiased
chr_02	6372211	6376143	gene	-	Ec-02_005500.1	30.9521	33.6249	250.997	0.142027	0.316534	0.448695	0.653652	0.788456	Unbiased
chr_02	6376612	6390237	gene	+	Ec-02_005510.1	12.6471	15.6782	378.777	-0.113712	0.325194	-0.349674	0.726584	0.840406	Unbiased
chr_02	6415893	6425382	gene	+	Ec-02_005570.1	24.9976	26.9093	484.676	0.114931	0.287366	0.399945	0.689197	0.814894	Unbiased
chr_02	6425401	6433574	gene	-	Ec-02_005580.1	3.46785	8.03622	88.7912	-0.928299	0.359496	-2.58222	0.00981657	0.0401511	Unbiased
chr_02	6433741	6435850	gene	+	Ec-02_005590.1	11.4243	17.239	58.382	-0.360636	0.422059	-0.854466	0.392847	0.578762	Unbiased
chr_02	6436242	6439878	gene	-	Ec-02_005600.1	123.117	179.885	1082.34	-0.30314	0.309202	-0.980395	0.326891	0.514547	Unbiased
chr_02	6451587	6457235	gene	+	Ec-02_005640.1	9.75119	10.3283	110.823	0.169438	0.323349	0.524012	0.60027	0.750029	Unbiased
chr_02	6465111	6470038	gene	+	Ec-02_005660.1	39.5688	31.5614	348.55	0.548866	0.280729	1.95514	0.050566	0.137881	Unbiased
chr_02	6498928	6503096	gene	+	Ec-02_005710.1	21.2182	6.86972	117.882	1.84749	0.488682	3.78056	0.000156475	0.00149763	Male_biased
chr_02	6502519	6507929	gene	-	Ec-02_005720.1	5.86246	4.78011	57.3269	0.50995	0.401262	1.27087	0.203776	0.374798	Unbiased
chr_02	6537288	6542873	gene	+	Ec-02_005750.1	2.5895	2.76716	29.3329	0.0983233	0.484492	0.202941	0.839181	0.911561	Unbiased
chr_02	6574900	6585019	gene	+	Ec-02_005780.1	17.5933	10.6027	283.276	0.975082	0.325183	2.99856	0.00271258	0.0148935	Unbiased
chr_02	6585560	6590126	gene	+	Ec-02_005790.2	4.19749	6.41953	46.5987	-0.32764	0.420337	-0.779471	0.435703	0.6175	Unbiased
chr_02	6590605	6595703	gene	-	Ec-02_005800.1	20.3915	20.9181	207.96	0.204495	0.330394	0.618941	0.535955	0.700158	Unbiased
chr_02	6596112	6603552	gene	-	Ec-02_005810.1	115.4	111.195	1661.35	0.302601	0.248096	1.21969	0.222582	0.398938	Unbiased
chr_02	6603680	6609235	gene	+	Ec-02_005820.1	7.65679	13.622	112.784	-0.565716	0.324961	-1.74087	0.0817057	0.196064	Unbiased
chr_02	6609225	6622687	gene	-	Ec-02_005830.1	15.6686	18.8884	453.637	-0.0394977	0.254104	-0.155439	0.876475	0.93387	Unbiased
chr_02	6633031	6648553	gene	-	Ec-02_005850.1	3.01944	6.03848	133.455	-0.733205	0.323329	-2.26768	0.023349	0.0774546	Unbiased
chr_02	6650751	6656803	gene	-	Ec-02_005860.1	2.2578	3.94604	35.9619	-0.525829	0.427589	-1.22975	0.21879	0.393887	Unbiased
chr_02	6685605	6696488	gene	+	Ec-02_005910.1	7.69479	17.93	268.611	-1.00325	0.355311	-2.82359	0.00474898	0.0227675	Unbiased
chr_02	6696501	6701951	gene	+	Ec-02_005920.1	170.302	169.546	1835.55	0.270362	0.266849	1.01316	0.310982	0.497437	Unbiased
chr_02	6702346	6711042	gene	+	Ec-02_005930.1	1313.41	870.999	18897.5	0.818851	0.249083	3.28747	0.00101093	0.00681206	Unbiased
chr_02	6712416	6736239	gene	+	Ec-02_005950.1	6.23958	6.05001	283.056	0.290066	0.371605	0.780578	0.435051	0.617035	Unbiased
chr_02	6738320	6742547	gene	-	Ec-02_005960.1	7.53235	10.134	72.3451	-0.189314	0.340687	-0.555685	0.578426	0.733145	Unbiased
chr_02	6768619	6774304	gene	+	Ec-02_005990.1	56.1545	126.977	993.909	-0.995759	0.430749	-2.31169	0.0207947	0.0708666	Unbiased
chr_02	6776451	6790234	gene	-	Ec-02_006000.1	3.48549	6.53065	132.652	-0.682224	0.316193	-2.15762	0.0309575	0.0954774	Unbiased
chr_02	6790647	6793355	gene	+	Ec-02_006010.1	35.3873	70.1575	273.187	-0.760347	0.293553	-2.59015	0.00959346	0.0395171	Unbiased
chr_02	6793664	6799494	gene	-	Ec-02_006020.1	6.63366	13.2518	110.942	-0.779914	0.365365	-2.13462	0.0327922	0.0999345	Unbiased
chr_02	6799821	6799991	gene	+	Ec-02_006030.1	919.275	71.4484	180.87	3.93276	0.4065	9.67468	3.86289e-22	1.51584e-19	Male_biased
chr_02	6801069	6801883	gene	+	Ec-02_006040.1	8.19131	6.39805	11.9881	0.447001	0.906149	0.493297	0.621803	0.765604	Unbiased
chr_02	6803759	6807558	gene	+	Ec-02_006060.1	22.1585	32.972	204.504	-0.340784	0.318268	-1.07075	0.284284	0.468188	Unbiased
chr_02	6807983	6813051	gene	-	Ec-02_006070.1	142.387	168.348	1568.79	-0.0467105	0.420653	-0.111043	0.911583	0.955107	Unbiased
chr_02	6813185	6818334	gene	+	Ec-02_006080.1	20.9662	22.8206	229.663	0.0694199	1.04204	0.0666192	0.946885	0.973715	Unbiased
chr_02	6816975	6826214	gene	-	Ec-02_006090.1	6.1466	6.03346	110.343	0.271561	0.324019	0.838102	0.401974	0.58732	Unbiased
chr_02	6826290	6838730	gene	+	Ec-02_006100.1	22.006	18.6381	496.794	0.480565	0.274739	1.74917	0.080262	0.193802	Unbiased
chr_02	6862124	6875297	gene	+	Ec-02_006110.1	3.01877	2.09233	67.12	0.781132	0.546711	1.42878	0.153067	0.307285	Unbiased
chr_02	6895755	6899627	gene	+	Ec-02_006140.1	8.76475	15.6072	91.027	-0.623955	0.355256	-1.75635	0.0790282	0.191573	Unbiased
chr_02	6902429	6906335	gene	+	Ec-02_006150.1	58.2656	36.14	367.523	0.947161	0.32223	2.9394	0.0032885	0.0172127	Unbiased
chr_02	6906914	6911393	gene	+	Ec-02_006160.1	4.86205	5.30087	44.9338	0.0350101	0.48065	0.0728392	0.941934	0.970851	Unbiased
chr_02	6913432	6919400	gene	-	Ec-02_006170.1	19.2072	89.099	601.548	-1.93487	0.402097	-4.81194	1.4947e-06	2.8694e-05	Female_biased
chr_02	6932036	6937319	gene	-	Ec-02_006190.1	20.0111	116.269	658.167	-2.28615	0.267923	-8.53288	1.42754e-17	3.22818e-15	Female_biased
chr_02	6938745	6947959	gene	+	Ec-02_006210.1	12.586	14.2389	240.056	0.0623135	0.298211	0.208958	0.834481	0.909314	Unbiased
chr_02	6947375	6957475	gene	-	Ec-02_006230.1	0.469654	4.33214	43.7101	-2.90882	0.53497	-5.43736	5.40764e-08	1.58918e-06	Female_biased
chr_02	6973700	6977807	gene	+	Ec-00_010770.1	25.4587	20.9996	188.87	0.514265	0.294936	1.74365	0.0812199	0.195179	Unbiased
chr_02	6999493	7010928	gene	+	Ec-02_006250.1	3.17176	1.51278	54.4902	1.31919	0.396933	3.32345	0.000889118	0.00614325	Male_biased
chr_02	7013055	7028942	gene	+	Ec-02_006260.1	44.5687	32.8417	1236.03	0.658241	0.31365	2.09865	0.0358476	0.106284	Unbiased
chr_02	7029267	7034373	gene	+	Ec-02_006280.1	6.56192	12.9036	95.4425	-0.702318	0.401602	-1.74879	0.0803275	0.193838	Unbiased
chr_02	7036715	7040289	gene	+	Ec-02_006290.1	16.6751	23.4331	140.133	-0.260752	0.313857	-0.830799	0.406087	0.590884	Unbiased
chr_02	7041493	7045168	gene	+	Ec-02_006300.1	2.81911	4.73818	26.911	-0.459807	0.568361	-0.809006	0.418512	0.601377	Unbiased
chr_02	7063976	7068672	gene	-	Ec-02_006330.1	7.33877	25.7157	145.568	-1.54778	0.321708	-4.81113	1.5008e-06	2.87696e-05	Female_biased
chr_02	7076137	7078548	gene	+	Ec-02_006350.1	479.289	336.687	1989.43	0.764684	0.292487	2.61442	0.00893788	0.0374109	Unbiased
chr_02	7079044	7084049	gene	-	Ec-02_006360.1	18.4486	26.3565	218.565	-0.29931	0.373697	-0.800943	0.423165	0.605195	Unbiased
chr_02	7085658	7094233	gene	-	Ec-02_006370.1	20.099	64.4793	689.555	-1.45085	0.279883	-5.18376	2.17457e-07	5.40282e-06	Female_biased
chr_02	7094815	7100932	gene	+	Ec-02_006380.1	20.6483	68.228	510.345	-1.48155	0.540953	-2.73879	0.00616665	0.0278591	Unbiased
chr_02	7101982	7105752	gene	-	Ec-02_006390.1	26.9209	42.8345	255.691	-0.44328	0.304716	-1.45473	0.145743	0.297247	Unbiased
chr_02	7105832	7112658	gene	+	Ec-02_006400.2	0.0897203	0.236683	2.02369	-0.897959	1.74297	-0.51519	0.60642	0.754604	Unbiased
chr_02	7113205	7120345	gene	+	Ec-02_006410.1	2.45178	3.75883	43.1442	-0.438584	0.442284	-0.991635	0.321376	0.508816	Unbiased
chr_02	7120761	7120940	gene	+	Ec-02_006420.1	37.619	47.5085	14.6856	-0.0887925	0.620571	-0.143082	0.886225	0.940804	Unbiased
chr_02	7122670	7139061	gene	-	Ec-02_006430.1	14.7073	50.6599	1006.89	-1.53019	0.296867	-5.15448	2.54338e-07	6.1923e-06	Female_biased
chr_02	7139170	7144434	gene	+	Ec-02_006440.2	3.64635	7.9796	58.1563	-0.915803	0.389971	-2.34839	0.0188548	0.0659053	Unbiased
chr_02	7147036	7149304	gene	+	Ec-02_006450.1	0.439605	0	1.08908	2.80885	2.59489	1.08245	0.279051	0.463327	Unbiased
chr_03	6132	9187	gene	-	Ec-03_000040.1	0.341574	0.331391	2.04104	0.436379	1.51537	0.287969	0.77337	0.87052	Unbiased
chr_03	66322	80714	gene	-	Ec-03_000020.1	37.0736	35.4714	1029.46	0.326086	0.417003	0.781976	0.434229	0.616131	Unbiased
chr_03	119011	129858	gene	+	Ec-03_000120.2	0.963522	0.679893	18.2763	0.649733	0.792816	0.819525	0.412487	0.596316	Unbiased
chr_03	127650	141576	gene	-	Ec-03_000110.1	14.1085	21.5494	473.884	-0.351058	0.284876	-1.23232	0.21783	0.392841	Unbiased
chr_03	142163	144633	gene	+	Ec-03_000100.1	4.17191	13.9872	43.4743	-1.54875	0.651561	-2.37699	0.0174545	0.062417	Unbiased
chr_03	157099	165142	gene	+	Ec-03_000060.1	15.7304	32.3572	370.351	-0.804728	0.267184	-3.01189	0.00259627	0.0144391	Unbiased
chr_03	166866	169940	gene	+	Ec-03_000050.1	6.3282	6.82201	39.8283	0.089903	0.421667	0.213208	0.831164	0.907108	Unbiased
chr_03	261440	269487	gene	-	Ec-03_000200.1	0.53878	0.25294	6.41746	1.13124	1.13515	0.996555	0.31898	0.506743	Unbiased
chr_03	270124	293103	gene	+	Ec-03_000210.1	1.10322	2.65884	82.3797	-1.01322	0.387471	-2.61495	0.00892412	0.0373715	Unbiased
chr_03	324331	325340	gene	-	Ec-03_000230.1	81.8122	63.1457	147.137	0.619934	0.406278	1.52589	0.127038	0.269509	Unbiased
chr_03	325873	330591	gene	+	Ec-03_000240.1	2.70571	1.73807	21.006	0.885425	0.538274	1.64493	0.0999838	0.226951	Unbiased
chr_03	332528	336313	gene	+	Ec-03_000250.1	1.98169	0.884333	11.0177	1.30982	0.761711	1.71957	0.0855098	0.202822	Unbiased
chr_03	372345	375143	gene	-	Ec-03_000290.1	15.5621	31.5555	124.329	-0.811099	0.460234	-1.76236	0.0780085	0.189856	Unbiased
chr_03	378890	384681	gene	-	Ec-03_000300.1	34.16	26.1572	342.509	0.589391	0.421485	1.39837	0.162002	0.319834	Unbiased
chr_03	387413	394988	gene	-	Ec-03_000310.1	18.5112	26.2747	329.899	-0.299175	0.322244	-0.928411	0.353194	0.540776	Unbiased
chr_03	395744	406695	gene	+	Ec-03_000320.1	31.5565	48.5085	845.401	-0.373985	0.326544	-1.14529	0.252091	0.433739	Unbiased
chr_03	407726	418547	gene	+	Ec-03_000330.1	83.4598	79.2062	1754.94	0.296617	0.459374	0.645699	0.518474	0.687145	Unbiased
chr_03	423411	425921	gene	+	Ec-03_000350.1	0.0976647	0.238564	0.789559	-1.25116	3.0301	-0.412911	0.679672	0.808288	Unbiased
chr_03	426228	427817	gene	+	Ec-03_000360.1	0.672449	0.637131	1.99665	0.360873	1.53112	0.235693	0.813671	0.897042	Unbiased
chr_03	464364	484905	gene	-	Ec-03_000370.1	47.5898	80.3118	2543.86	-0.49531	0.308396	-1.60609	0.108255	0.241084	Unbiased
chr_03	509889	511845	gene	-	Ec-03_000420.1	29.1797	16.2916	88.303	1.09015	0.426582	2.55554	0.0106024	0.042585	Unbiased
chr_03	512491	514649	gene	-	Ec-03_000430.1	3.1286	2.34857	11.693	0.559546	0.715875	0.781626	0.434435	0.616292	Unbiased
chr_03	520914	529425	gene	+	Ec-03_000450.1	45.856	21.0113	568.949	1.36475	0.353423	3.86153	0.000112681	0.00114938	Male_biased
chr_03	535965	561587	gene	+	Ec-03_000480.1	9.67874	8.02509	440.932	0.519662	0.366536	1.41777	0.156259	0.311911	Unbiased
chr_03	649184	660699	gene	-	Ec-03_000530.1	5.65004	11.3057	187.943	-0.715768	0.479688	-1.49215	0.135659	0.282264	Unbiased
chr_03	661024	693318	gene	+	Ec-03_000540.1	193.676	108.857	36.5303	1.08386	0.452537	2.39507	0.0166171	0.0600911	Unbiased
chr_03	683901	695750	gene	-	Ec-03_000550.1	7.02012	6.3985	159.872	0.350785	0.391546	0.895899	0.370307	0.557067	Unbiased
chr_03	699405	701614	gene	+	Ec-03_000560.1	36.6571	60.0781	204.709	-0.396479	0.48877	-0.811178	0.417264	0.600329	Unbiased
chr_03	715986	719362	gene	+	Ec-03_000590.1	4799.63	2358.68	24834.4	1.27082	0.319682	3.97525	7.03067e-05	0.00076951	Male_biased
chr_03	721925	744425	gene	+	Ec-03_000600.1	15.984	8.85401	553.076	1.05915	0.422769	2.50527	0.0122359	0.0473191	Unbiased
chr_03	746560	747044	gene	+	Ec-03_000610.1	1.52419	4.20167	2.38706	-0.957984	1.73298	-0.552794	0.580404	0.734333	Unbiased
chr_03	754279	769595	gene	+	Ec-03_000620.1	3.89681	2.78955	101.264	0.738903	0.329598	2.24183	0.0249722	0.0816016	Unbiased
chr_03	868008	883239	gene	-	Ec-03_000660.1	14.7495	8.33914	352.946	1.05634	0.264351	3.99598	6.4427e-05	0.000714534	Male_biased
chr_03	883655	890277	gene	+	Ec-03_000670.1	17.9315	14.9253	214.896	0.503532	0.29847	1.68704	0.0915951	0.213167	Unbiased
chr_03	894677	910719	gene	+	Ec-03_000680.1	22.118	14.4601	580.612	0.842827	0.335036	2.51563	0.011882	0.0462453	Unbiased
chr_03	229849	3829304	gene	+	Ec-03_003070.1	10402.8	20511.1	8794.1	-0.731156	0.277562	-2.63421	0.00843338	0.0356861	Unbiased
chr_03	243311	3024896	gene	-	Ec-03_002360.3	0.21378	0.208308	6.04898	0.207046	0.93832	0.220656	0.82536	0.904324	Unbiased
chr_03	297157	4376154	gene	+	Ec-03_003470.1	326.304	271.641	276.38	0.502336	0.300532	1.67149	0.0946255	0.218022	Unbiased
chr_03	407438	4221779	gene	+	Ec-03_003650.1	45.3985	26.758	1.30809	1.58885	2.10203	0.755867	0.449729	0.62998	Unbiased
chr_03	574244	6527818	gene	-	Ec-00_008000.1	4.68286	2.1807	4.52905	1.277	1.22034	1.04643	0.295364	0.479994	Unbiased
chr_03	765428	3358519	gene	+	Ec-03_002690.1	227.809	300.041	60.9882	-0.105473	0.423558	-0.249017	0.803348	0.8903	Unbiased
chr_03	777991	5245663	gene	+	Ec-03_004270.1	3.5879	3.10002	1.40981	0.173809	2.20254	0.0789131	0.937102	0.96876	Unbiased
chr_03	998852	1012027	gene	-	Ec-03_000740.1	3.08844	0.566148	50.1997	2.59427	0.56797	4.56762	4.93301e-06	8.1355e-05	Male_biased
chr_03	1049863	1053828	gene	-	Ec-03_000750.3	0.380048	0.103204	2.01823	1.68698	1.73654	0.971461	0.331319	0.518772	Unbiased
chr_03	1054281	1055016	gene	-	Ec-03_000760.1	0.503404	0.814687	0.931116	-0.480063	2.52132	-0.190401	0.848995	0.91703	Unbiased
chr_03	1057690	1067970	gene	-	Ec-03_000770.2	1.11617	0.323715	15.3323	1.93479	0.696503	2.77787	0.00547166	0.0253482	Unbiased
chr_03	1076491	1088863	gene	-	Ec-03_000780.1	3.71429	2.40518	75.334	0.835134	0.416501	2.00512	0.0449501	0.126634	Unbiased
chr_03	1090645	1093695	gene	+	Ec-03_000790.1	20.1354	23.7173	129.9	0.0269141	0.303274	0.0887449	0.929285	0.964265	Unbiased
chr_03	1096919	1099642	gene	+	Ec-03_000800.1	21.5068	21.1511	114.543	0.236456	0.353492	0.668916	0.503549	0.675755	Unbiased
chr_03	1105747	5451697	gene	+	Ec-03_004370.1	1.42829	1.36956	2.0679	0.117914	1.49768	0.0787315	0.937246	0.968834	Unbiased
chr_03	1117333	1123021	gene	+	Ec-03_000820.1	37.2938	53.4524	507.538	-0.278113	0.308652	-0.901056	0.367558	0.554496	Unbiased
chr_03	1123428	1132098	gene	-	Ec-03_000840.1	1.54343	0.096908	10.9518	4.23294	1.28531	3.29332	0.000990135	0.00669897	Male_biased
chr_03	1131713	1144707	gene	+	Ec-03_000850.1	2.39005	1.93266	56.2286	0.54696	0.478223	1.14373	0.252734	0.434197	Unbiased
chr_03	1156155	1161834	gene	-	Ec-03_000890.1	8.64183	7.34111	90.7225	0.500699	0.368744	1.35785	0.174512	0.337712	Unbiased
chr_03	1161636	1165214	gene	+	Ec-03_000900.1	110.118	131.882	855.458	-3.62512e-05	0.336567	-0.000107709	0.999914	0.999914	Unbiased
chr_03	1163528	5843893	gene	-	Ec-03_004690.1	23.9962	33.4233	11.8377	-0.0702442	0.731198	-0.0960673	0.923467	0.960774	Unbiased
chr_03	1166201	1170125	gene	-	Ec-03_000910.1	31.343	27.0777	230.437	0.423598	0.373221	1.13498	0.256384	0.438661	Unbiased
chr_03	1170357	1177072	gene	+	Ec-03_000920.1	15.7105	14.3169	198.87	0.353592	0.331336	1.06717	0.285894	0.46987	Unbiased
chr_03	1189462	4240225	gene	-	Ec-03_003640.1	738.699	2158.3	404.275	-1.29952	0.307521	-4.2258	2.38097e-05	0.000312052	Female_biased
chr_03	1286392	1290348	gene	+	Ec-03_000970.1	1.55548	1.33129	11.4035	0.586213	0.763569	0.767728	0.442649	0.623865	Unbiased
chr_03	1341397	1359055	gene	+	Ec-03_001110.1	5.69556	9.63286	258.654	-0.504025	0.28353	-1.77768	0.0754566	0.185131	Unbiased
chr_03	1360769	1392664	gene	+	Ec-03_001100.1	2.8286	4.81723	230.422	-0.483905	0.327076	-1.47949	0.139011	0.287061	Unbiased
chr_03	1438272	1497590	gene	-	Ec-03_001010.1	481.135	735.474	338.201	-0.371627	0.32328	-1.14955	0.250328	0.431509	Unbiased
chr_03	1441020	5113585	gene	-	Ec-03_004150.1	261.073	98.8681	63.9009	1.63863	1.24771	1.31331	0.189077	0.356107	Unbiased
chr_03	1442048	1460840	gene	+	Ec-03_001050.1	1.13494	1.11057	41.4149	0.256715	0.427094	0.601074	0.54779	0.708406	Unbiased
chr_03	1464035	1471289	gene	-	Ec-03_001040.1	5.45991	10.0357	106.824	-0.609303	0.315869	-1.92897	0.0537345	0.144521	Unbiased
chr_03	1471421	1477434	gene	+	Ec-03_001030.1	6.31577	8.36266	85.6806	-0.165883	0.325046	-0.510338	0.609815	0.756992	Unbiased
chr_03	1485126	1490415	gene	-	Ec-03_001020.1	22.3056	24.2453	243.025	0.117027	0.379465	0.308399	0.757778	0.861109	Unbiased
chr_03	1497682	1515291	gene	+	Ec-03_001000.1	7.85179	6.2752	245.607	0.578629	0.29654	1.95127	0.0510254	0.138649	Unbiased
chr_03	1526320	1527050	gene	+	Ec-03_000980.1	285.745	159.527	325.884	0.999723	0.498053	2.00726	0.0447215	0.126124	Unbiased
chr_03	1531396	1532010	gene	+	Ec-03_001130.1	370.844	137.328	318.182	1.61467	0.415096	3.88988	0.000100295	0.00103972	Male_biased
chr_03	1533503	1541351	gene	+	Ec-03_001140.1	18.7671	23.6618	323.176	-0.0868421	0.277488	-0.312958	0.754313	0.859386	Unbiased
chr_03	1582259	1582796	gene	-	Ec-03_001200.1	23.8993	24.4398	25.4806	0.2237	0.59442	0.376333	0.706669	0.826666	Unbiased
chr_03	1583592	1600114	gene	-	Ec-03_001220.1	2.28816	2.25899	72.9807	0.322687	0.39872	0.809305	0.41834	0.601259	Unbiased
chr_03	1606948	1619427	gene	+	Ec-03_001240.1	1.60795	5.37494	81.1302	-1.44605	0.419492	-3.44714	0.000566556	0.00426098	Female_biased
chr_03	1623022	1624865	gene	+	Ec-03_001250.1	6.68651	10.0675	30.0203	-0.31806	0.477233	-0.666466	0.505113	0.677036	Unbiased
chr_03	1642233	1654854	gene	-	Ec-03_001280.1	63.6245	32.1845	1217.78	1.23491	0.260112	4.74761	2.05833e-06	3.76712e-05	Male_biased
chr_03	1654650	1656928	gene	-	Ec-03_001300.1	1.20578	10.6351	24.0315	-2.79778	0.79358	-3.52552	0.000422652	0.00336256	Female_biased
chr_03	1657001	1669568	gene	+	Ec-03_001310.1	7.54522	9.86016	213.33	-0.11189	0.383099	-0.292066	0.770236	0.868607	Unbiased
chr_03	1703202	1703381	gene	+	Ec-03_001340.1	655.405	203.568	156.491	1.89421	0.364166	5.20149	1.97702e-07	4.95815e-06	Male_biased
chr_03	1711513	1717124	gene	-	Ec-03_001360.1	87.8697	318.223	2138.65	-1.60073	0.286997	-5.57752	2.43968e-08	7.97799e-07	Female_biased
chr_03	1717324	1723151	gene	+	Ec-03_001370.1	66.2297	196.804	1438.04	-1.32595	0.256314	-5.17314	2.30194e-07	5.68751e-06	Female_biased
chr_03	1737221	1745522	gene	-	Ec-03_001380.1	1.07475	5.93031	53.2935	-2.21667	0.48521	-4.56847	4.91295e-06	8.12251e-05	Female_biased
chr_03	1745837	1753088	gene	+	Ec-03_001390.1	0.370274	2.78916	20.726	-2.56046	0.610935	-4.19106	2.77651e-05	0.00035449	Female_biased
chr_03	1753870	1765427	gene	-	Ec-03_001400.1	2.914	3.61281	63.5656	0.00333036	0.503564	0.00661358	0.994723	0.997927	Unbiased
chr_03	1767584	1779653	gene	-	Ec-03_001410.1	9.05733	20.4647	340.345	-0.939483	0.276265	-3.40066	0.000672245	0.00487716	Unbiased
chr_03	1780033	1789687	gene	-	Ec-03_001420.1	18.9793	23.5043	398.382	-0.0494283	0.254881	-0.193927	0.846233	0.915986	Unbiased
chr_03	1831631	1831783	gene	-	Ec-03_001430.1	211.86	156.845	54.8241	0.650755	0.546122	1.19159	0.233421	0.412109	Unbiased
chr_03	1864407	1866397	gene	+	Ec-03_001480.1	4.8102	3.87187	17.0649	0.659106	0.604733	1.08991	0.275752	0.459656	Unbiased
chr_03	1868643	1898157	gene	+	Ec-03_001500.1	8.51012	12.0583	584.713	-0.231268	0.436714	-0.529564	0.596414	0.746819	Unbiased
chr_03	1901994	1905648	gene	+	Ec-03_001510.1	0.558665	0.111987	2.53677	2.08877	1.66274	1.25623	0.209034	0.381647	Unbiased
chr_03	1919964	1940006	gene	-	Ec-03_001520.1	9.56866	9.51014	373.485	0.217232	0.348007	0.624216	0.532486	0.696999	Unbiased
chr_03	1945016	1976161	gene	-	Ec-03_001530.1	1.08183	1.0103	63.9198	0.363475	0.416405	0.872887	0.382725	0.569644	Unbiased
chr_03	2089557	2093925	gene	+	Ec-03_001540.1	36.7765	17.3189	241.341	1.3168	0.314258	4.19019	2.78715e-05	0.000354864	Male_biased
chr_03	2097680	2111795	gene	-	Ec-03_001560.1	9.92806	7.25381	240.133	0.692135	0.333242	2.07698	0.0378037	0.110731	Unbiased
chr_03	2113537	2128041	gene	-	Ec-03_001570.1	7.08904	6.38039	192.234	0.373515	0.317932	1.17483	0.240064	0.419697	Unbiased
chr_03	2128469	2134193	gene	+	Ec-03_001590.1	1.84911	3.30761	28.9831	-0.66248	0.501841	-1.3201	0.186802	0.353101	Unbiased
chr_03	2135033	2135260	gene	-	Ec-03_001600.1	29.6661	50.007	17.143	-0.507945	0.58749	-0.864601	0.387258	0.574024	Unbiased
chr_03	2156523	2165586	gene	+	Ec-03_001620.1	23.5208	28.0522	458.388	-0.0662205	0.388339	-0.170523	0.864599	0.926567	Unbiased
chr_03	2167579	2186893	gene	-	Ec-03_001630.1	1.53041	9.97123	201.285	-2.41626	0.413128	-5.84869	4.95463e-09	1.92725e-07	Female_biased
chr_03	2189279	2191593	gene	-	Ec-03_001640.1	42.0702	60.9394	233.3	-0.269787	0.358805	-0.751904	0.452109	0.632189	Unbiased
chr_03	2192664	2198749	gene	+	Ec-03_001650.1	15.979	12.0739	167.662	0.684365	0.32714	2.09196	0.036442	0.107712	Unbiased
chr_03	2201425	2212129	gene	-	Ec-03_001670.1	6.73483	11.6714	189.317	-0.544701	0.293793	-1.85403	0.0637351	0.163845	Unbiased
chr_03	2234146	2236851	gene	-	Ec-03_001700.1	1.61013	1.52724	8.62425	0.287981	0.869221	0.33131	0.740411	0.849988	Unbiased
chr_03	2237120	2249385	gene	+	Ec-03_001710.1	12.3606	10.2427	272.352	0.486619	0.399525	1.21799	0.223227	0.399717	Unbiased
chr_03	2320668	2323779	gene	-	Ec-03_001770.1	1.29527	1.58617	9.03378	-0.0904201	0.868372	-0.104126	0.917069	0.958297	Unbiased
chr_03	2357883	2362207	gene	-	Ec-03_001810.1	42.1609	39.767	352.89	0.289279	0.396894	0.728857	0.466089	0.64421	Unbiased
chr_03	2371986	2373388	gene	+	Ec-03_001830.1	162.875	149.689	437.38	0.391543	0.382934	1.02248	0.306553	0.492657	Unbiased
chr_03	2376615	2382256	gene	-	Ec-03_001840.2	0.237977	0.48534	3.85921	-0.633818	1.12013	-0.565842	0.571501	0.727435	Unbiased
chr_03	2382668	2401025	gene	+	Ec-03_001850.3	3.44046	3.64249	125.205	0.142988	0.36409	0.392728	0.69452	0.818757	Unbiased
chr_03	2412422	2417232	gene	-	Ec-03_001860.1	43.2895	45.2652	422.491	0.148515	0.302773	0.490516	0.623768	0.766996	Unbiased
chr_03	2450640	2474580	gene	+	Ec-03_001890.1	6.11528	16.87	518.603	-1.22988	0.269855	-4.55755	5.17527e-06	8.36951e-05	Female_biased
chr_03	2480467	2484380	gene	+	Ec-03_001900.1	416.014	1121.86	5753.83	-1.19352	0.295368	-4.04078	5.32737e-05	0.000612211	Female_biased
chr_03	2486140	2500090	gene	+	Ec-03_001910.1	19.1002	9.03788	396.478	1.38454	0.345896	4.00276	6.26077e-05	0.000698986	Male_biased
chr_03	2521827	2528017	gene	+	Ec-03_001920.1	3.18375	7.62524	63.7287	-0.986511	0.397657	-2.48081	0.0131085	0.0498557	Unbiased
chr_03	2530548	2543509	gene	-	Ec-03_001930.1	7.78405	2.94943	138.497	1.63961	0.513826	3.19098	0.00141792	0.00888161	Male_biased
chr_03	2545486	2555261	gene	+	Ec-03_001940.1	2.26132	2.79394	47.8278	-0.0458148	0.46028	-0.0995367	0.920712	0.960188	Unbiased
chr_03	2575057	2582217	gene	+	Ec-03_001970.2	2.12227	0.993695	15.4929	1.28378	0.680294	1.88709	0.0591479	0.154918	Unbiased
chr_03	2620603	2627201	gene	+	Ec-03_002000.1	0.240677	0.077054	2.07726	2.42809	1.88676	1.28691	0.198126	0.367569	Unbiased
chr_03	2627184	2637443	gene	-	Ec-03_002010.1	6.98796	5.7707	106.119	0.53045	0.461411	1.14963	0.250298	0.431509	Unbiased
chr_03	2638130	2645654	gene	+	Ec-03_002020.1	48.9242	54.3177	753.247	0.101246	0.507234	0.199604	0.84179	0.913322	Unbiased
chr_03	2649792	2660804	gene	-	Ec-03_002030.1	8.12767	28.4126	382.638	-1.61211	0.346072	-4.6583	3.18836e-06	5.56066e-05	Female_biased
chr_03	2662024	2666978	gene	-	Ec-03_002040.1	6.8427	10.0295	79.9635	-0.35152	0.477699	-0.735861	0.461815	0.640559	Unbiased
chr_03	2667449	2671967	gene	+	Ec-03_002050.1	10.1296	11.2965	95.0058	0.021707	0.381389	0.0569156	0.954612	0.978232	Unbiased
chr_03	2677133	2705249	gene	+	Ec-03_002060.1	0.158518	0.288975	12.0864	-0.621842	0.672067	-0.925267	0.354827	0.542319	Unbiased
chr_03	2736873	2746953	gene	+	Ec-03_002080.1	2.99928	5.44754	80.0255	-0.54716	0.474132	-1.15403	0.24849	0.429061	Unbiased
chr_03	2750893	2763757	gene	-	Ec-03_002090.1	15.6793	6.74394	288.622	1.43912	0.389472	3.69506	0.000219831	0.00195402	Male_biased
chr_03	2790857	2794247	gene	+	Ec-03_002120.1	0.325405	0	1.11265	2.81144	3.09371	0.908759	0.363477	0.550336	Unbiased
chr_03	2808767	2813688	gene	-	Ec-03_002140.1	1.12439	3.14388	20.6265	-1.3841	0.687896	-2.01208	0.0442118	0.125189	Unbiased
chr_03	2823334	2830825	gene	+	Ec-03_002160.1	2.11737	0.805713	22.0524	1.69717	0.674983	2.51439	0.011924	0.0463953	Unbiased
chr_03	2840280	2848913	gene	+	Ec-03_002180.1	57.5543	118.406	1440.09	-0.76269	0.581219	-1.31222	0.189445	0.356598	Unbiased
chr_03	2864512	2868218	gene	+	Ec-03_002200.1	12.4809	13.3603	93.5055	0.124311	0.366928	0.33879	0.734768	0.846569	Unbiased
chr_03	2881039	2894671	gene	-	Ec-03_002220.1	1.4148	2.63452	52.3163	-0.632508	0.441935	-1.43122	0.152366	0.306294	Unbiased
chr_03	2906532	2909093	gene	-	Ec-03_002240.1	1.32983	0.827644	5.48967	1.06896	1.01611	1.05201	0.292796	0.477623	Unbiased
chr_03	2940926	2949538	gene	-	Ec-03_002270.1	4.11602	4.95123	78.6665	-0.103965	0.5465	-0.190239	0.849122	0.91703	Unbiased
chr_03	2953159	2958598	gene	+	Ec-03_002280.1	14.2969	13.2129	146.793	0.31952	0.377344	0.846762	0.397128	0.582626	Unbiased
chr_03	2975769	2980032	gene	+	Ec-03_002310.1	2.26123	3.41459	23.4998	-0.400971	0.54769	-0.732113	0.4641	0.642341	Unbiased
chr_03	2979164	2985622	gene	-	Ec-03_002320.1	3.45194	6.19736	60.1036	-0.629695	0.379406	-1.65969	0.0969776	0.222048	Unbiased
chr_03	2987133	2995524	gene	-	Ec-03_002330.1	282.415	233.797	4303.08	0.516451	0.253133	2.04024	0.0413269	0.118705	Unbiased
chr_03	2995878	2999680	gene	+	Ec-03_002340.1	21.3199	15.732	140.16	0.640617	0.380195	1.68497	0.0919941	0.21383	Unbiased
chr_03	3004681	3009827	gene	-	Ec-03_002350.1	1.7381	3.08702	23.5166	-0.566391	0.514013	-1.1019	0.270505	0.4538	Unbiased
chr_03	3030187	3031953	gene	+	Ec-03_002380.1	52.8047	40.7693	160.126	0.621734	0.519675	1.19639	0.231545	0.409989	Unbiased
chr_03	3037698	3051909	gene	-	Ec-03_002400.1	22.4182	11.8204	483.711	1.18157	0.334519	3.53216	0.000412186	0.00330095	Male_biased
chr_03	3052697	3060052	gene	+	Ec-03_002410.1	0.995097	5.79134	45.6725	-2.27457	0.534117	-4.25855	2.05757e-05	0.000277013	Female_biased
chr_03	3069498	3073066	gene	+	Ec-03_002430.1	40.0099	25.529	235.144	0.905901	0.295476	3.0659	0.00217014	0.0125505	Unbiased
chr_03	3074848	3096037	gene	+	Ec-03_002440.1	4.37656	2.48505	145.643	1.02056	0.341599	2.98761	0.00281171	0.0152806	Unbiased
chr_03	3103785	3106930	gene	-	Ec-03_002450.1	10.9544	11.7914	68.9809	0.198408	0.391508	0.50678	0.612309	0.758676	Unbiased
chr_03	3125013	3137708	gene	-	Ec-03_002470.1	13.4842	29.2275	514.699	-0.854473	0.266769	-3.20305	0.00135982	0.00859842	Unbiased
chr_03	3137757	3149203	gene	+	Ec-03_002480.1	3.14946	7.35451	112.259	-0.935649	0.350638	-2.66842	0.00762091	0.0330124	Unbiased
chr_03	3181569	3181976	gene	-	Ec-03_002520.1	147.29	163.823	122.815	0.145995	0.431209	0.338571	0.734933	0.846613	Unbiased
chr_03	3182918	3187174	gene	-	Ec-03_002530.1	17.5912	29.7422	188.156	-0.447236	0.448408	-0.997386	0.318577	0.506369	Unbiased
chr_03	3206860	3211548	gene	+	Ec-03_002550.1	8.79612	4.43236	34.4212	1.24731	0.563163	2.21482	0.0267721	0.0859051	Unbiased
chr_03	3219395	3232940	gene	+	Ec-03_002560.1	1.58219	1.63921	43.0188	0.205119	0.453279	0.452523	0.650892	0.786114	Unbiased
chr_03	3234830	3241782	gene	-	Ec-03_002570.1	4.22879	7.35262	74.8532	-0.553003	0.715422	-0.772975	0.439537	0.620786	Unbiased
chr_03	3253673	3262733	gene	+	Ec-03_002600.1	4.63026	6.81138	98.278	-0.284265	0.401694	-0.707664	0.479154	0.656554	Unbiased
chr_03	3270533	3274160	gene	-	Ec-03_002620.1	19.4028	33.22	185.204	-0.512762	0.323833	-1.58341	0.113327	0.248686	Unbiased
chr_03	3274928	3287131	gene	+	Ec-03_002630.1	16.1295	11.3724	335.215	0.681775	0.375646	1.81494	0.0695329	0.174841	Unbiased
chr_03	3292700	3300728	gene	+	Ec-03_002640.1	6.09646	7.84938	109.066	-0.117291	0.350153	-0.334971	0.737647	0.848495	Unbiased
chr_03	3303074	3310659	gene	+	Ec-03_002650.1	28.3528	21.6347	375.057	0.629959	0.268088	2.34982	0.0187826	0.0657217	Unbiased
chr_03	3323488	3330541	gene	+	Ec-03_002670.1	6.91642	1.62847	61.8497	2.45512	0.63064	3.89306	9.89884e-05	0.00102859	Male_biased
chr_03	3335615	3347651	gene	-	Ec-03_002680.1	5.98973	23.2685	323.666	-1.68479	0.313623	-5.37201	7.78626e-08	2.17787e-06	Female_biased
chr_03	3358159	3363311	gene	-	Ec-03_002700.1	20.9142	20.5585	209.987	0.259951	0.293155	0.886735	0.375222	0.561987	Unbiased
chr_03	3363417	3364512	gene	-	Ec-03_002710.1	2.29792	14.9695	17.6026	-2.46494	0.592372	-4.16114	3.16665e-05	0.000394855	Female_biased
chr_03	3364712	3372315	gene	+	Ec-03_002720.1	7.63017	7.42978	111.242	0.273482	0.393069	0.695761	0.486579	0.661589	Unbiased
chr_03	3375397	3386177	gene	-	Ec-03_002730.1	11.5383	5.09311	179.156	1.43901	0.364975	3.94277	8.05459e-05	0.000863168	Male_biased
chr_03	3406238	3416921	gene	+	Ec-03_002740.1	30.2092	21.7759	550.875	0.700465	0.321022	2.18198	0.0291109	0.0910449	Unbiased
chr_03	3435236	3444238	gene	+	Ec-03_002760.1	5.58099	5.41618	98.2782	0.240073	0.351652	0.6827	0.494797	0.668988	Unbiased
chr_03	3444111	3445527	gene	-	Ec-03_002770.1	5.52248	8.29379	18.6306	-0.207786	0.743782	-0.279364	0.779965	0.875065	Unbiased
chr_03	3454376	3455059	gene	-	Ec-00_003120.1	7.70904	15.841	15.4073	-0.785112	0.598525	-1.31174	0.189607	0.356803	Unbiased
chr_03	3457686	3468568	gene	-	Ec-00_009950.2	0.834456	0.900569	18.2149	0.114668	0.662658	0.173043	0.862618	0.925462	Unbiased
chr_03	3470193	3472970	gene	-	Ec-03_002780.1	4.19943	10.4915	38.4185	-1.09433	0.42956	-2.54755	0.0108482	0.0431533	Unbiased
chr_03	3474485	3480595	gene	+	Ec-03_002790.1	242.84	301.974	3281.44	-0.0717386	0.287781	-0.249282	0.803143	0.890298	Unbiased
chr_03	3491850	3492035	gene	+	Ec-03_002810.1	1148.11	598.372	321.682	1.22638	0.400873	3.05928	0.00221873	0.0127431	Unbiased
chr_03	3521476	3532786	gene	-	Ec-03_002820.1	0.409014	0.142847	6.31017	2.03891	1.0989	1.85541	0.0635376	0.163463	Unbiased
chr_03	3543166	3552721	gene	-	Ec-03_002840.1	21.4145	23.1913	417.449	0.13056	0.259947	0.502258	0.615486	0.761199	Unbiased
chr_03	3558400	3561394	gene	-	Ec-03_002860.1	14.3044	12.8016	80.7175	0.433509	0.405831	1.0682	0.28543	0.469347	Unbiased
chr_03	3574570	3578584	gene	-	Ec-03_002880.1	3.26283	3.55182	27.2014	0.121713	0.532203	0.228697	0.819105	0.900493	Unbiased
chr_03	3578802	3583821	gene	+	Ec-03_002900.1	94.5086	75.8149	858.515	0.58078	0.34581	1.67948	0.0930589	0.215218	Unbiased
chr_03	3583700	3598486	gene	-	Ec-03_002910.1	3.53376	13.5579	232.613	-1.65704	0.328556	-5.04341	4.5732e-07	1.03416e-05	Female_biased
chr_03	3599405	3611226	gene	-	Ec-03_002920.3	0.0240527	0.118619	1.57749	-2.09774	2.13098	-0.984401	0.324918	0.512358	Unbiased
chr_03	3610791	3616828	gene	+	Ec-03_002930.1	9.57362	9.48882	113.295	0.211484	0.394023	0.536729	0.591455	0.74305	Unbiased
chr_03	3617534	3629067	gene	-	Ec-03_002950.1	20.5339	9.31493	343.356	1.37671	0.361983	3.80323	0.000142822	0.00139191	Male_biased
chr_03	3631067	3636397	gene	-	Ec-03_002970.1	5.8901	5.61973	60.513	0.313643	0.364735	0.859921	0.389833	0.57573	Unbiased
chr_03	3648505	3655975	gene	-	Ec-03_002990.1	18.1493	44.9573	451.256	-1.10851	0.372366	-2.97693	0.00291152	0.0156888	Unbiased
chr_03	3721704	3734361	gene	-	Ec-03_003150.1	8.75627	1.74534	138.597	2.52794	0.417467	6.05542	1.40052e-09	6.5564e-08	Male_biased
chr_03	3748893	3760597	gene	+	Ec-03_003130.1	8.18133	38.4587	505.34	-1.96787	0.342299	-5.74898	8.97815e-09	3.31819e-07	Female_biased
chr_03	3781435	3793823	gene	+	Ec-03_003120.1	21.9456	48.7389	829.238	-0.892313	0.581601	-1.53424	0.124971	0.266395	Unbiased
chr_03	3830625	3841174	gene	+	Ec-03_003060.1	3.58135	5.39059	91.0298	-0.349874	0.336523	-1.03967	0.298493	0.483488	Unbiased
chr_03	3847433	3847636	gene	-	Ec-00_005140.1	146.38	80.992	46.4724	1.11612	0.53087	2.10244	0.0355146	0.105696	Unbiased
chr_03	3849580	3861370	gene	-	Ec-00_005150.1	4.64045	3.05761	90.2348	0.8501	0.366796	2.31764	0.0204691	0.0700075	Unbiased
chr_03	3862943	3863092	gene	-	Ec-00_005160.1	11.6425	14.2255	3.6838	0.0932585	1.17166	0.0795953	0.936559	0.968349	Unbiased
chr_03	3891773	3919956	gene	+	Ec-00_005200.1	8.39452	8.4436	463.43	0.221713	0.290561	0.763052	0.445432	0.62597	Unbiased
chr_03	3928745	3944559	gene	+	Ec-00_005220.1	8.52273	8.22018	254.772	0.299326	0.483977	0.618471	0.536265	0.700454	Unbiased
chr_03	3969916	3980929	gene	-	Ec-03_003170.1	12.4137	13.2112	276.741	0.141519	0.284998	0.49656	0.619499	0.764249	Unbiased
chr_03	4012730	4020523	gene	+	Ec-03_003210.1	116.74	167.046	2148.49	-0.254384	0.274945	-0.925218	0.354853	0.542319	Unbiased
chr_03	4020426	4040071	gene	-	Ec-03_003220.1	4.76631	5.0639	187.876	0.170107	0.299215	0.568509	0.569689	0.725991	Unbiased
chr_03	4040777	4052201	gene	+	Ec-03_003240.1	31.2398	26.0339	647.138	0.525888	0.507428	1.03638	0.300025	0.485145	Unbiased
chr_03	4056424	4066562	gene	+	Ec-03_003250.1	22.2485	18.5974	411.414	0.515655	0.290801	1.77322	0.0761921	0.186421	Unbiased
chr_03	4078159	4085167	gene	+	Ec-03_003270.1	15.9365	62.1521	514.993	-1.72186	0.309694	-5.55987	2.69971e-08	8.72549e-07	Female_biased
chr_03	4089352	4097329	gene	-	Ec-03_003290.1	5.81947	6.56434	97.3971	0.11676	0.405883	0.28767	0.7736	0.87052	Unbiased
chr_03	4097433	4101762	gene	+	Ec-03_003300.1	142.256	120.442	1154.93	0.425268	0.448001	0.949258	0.34249	0.530276	Unbiased
chr_03	4124285	4125927	gene	+	Ec-03_003330.1	5.46123	2.14859	12.6868	1.38716	0.934612	1.48421	0.137753	0.285353	Unbiased
chr_03	4126298	4136461	gene	-	Ec-03_003340.1	24.0345	65.2575	863.981	-1.19309	0.273597	-4.36075	1.29617e-05	0.000185752	Female_biased
chr_03	4136598	4148706	gene	+	Ec-03_003360.1	10.9868	27.8166	443.599	-1.06991	0.332585	-3.21695	0.00129561	0.00827181	Female_biased
chr_03	4166078	4167257	gene	+	Ec-03_003390.1	2.33558	5.1357	8.30488	-0.797974	0.814051	-0.980251	0.326962	0.514547	Unbiased
chr_03	4240439	4242903	gene	+	Ec-03_003630.1	69.0494	119.268	456.612	-0.547795	0.395317	-1.38571	0.165835	0.325009	Unbiased
chr_03	4243291	4252698	gene	-	Ec-03_003610.1	123.676	229.414	3209.57	-0.669971	0.265929	-2.51936	0.0117567	0.0459053	Unbiased
chr_03	4253680	4260119	gene	-	Ec-03_003600.1	138.981	491.2	3810.99	-1.58696	0.246131	-6.44761	1.1363e-10	7.1176e-09	Female_biased
chr_03	4281366	4286707	gene	+	Ec-03_003580.1	10.9054	11.9668	120.175	0.100617	0.313324	0.321126	0.748115	0.854915	Unbiased
chr_03	4287507	4291207	gene	-	Ec-03_003570.1	35.2789	106.492	496.195	-1.36128	0.269339	-5.05417	4.32277e-07	9.89269e-06	Female_biased
chr_03	4302186	4307287	gene	-	Ec-03_003550.1	64.5654	58.9351	626.784	0.390806	0.320481	1.21944	0.222678	0.398981	Unbiased
chr_03	4336085	4342137	gene	-	Ec-03_003520.1	85.1519	611.247	3866.89	-2.61167	0.323176	-8.08125	6.41069e-16	9.94551e-14	Female_biased
chr_03	4342389	4350633	gene	+	Ec-03_003510.1	93.6031	106.273	1604.68	0.0582274	0.245128	0.237539	0.812239	0.896338	Unbiased
chr_03	4376267	4384221	gene	-	Ec-03_003460.1	57.6573	60.5704	917.939	0.172888	0.242744	0.712225	0.476326	0.653753	Unbiased
chr_03	4385192	4426233	gene	-	Ec-03_003440.1	3.09585	13.1962	610.609	-1.81001	0.481692	-3.75762	0.000171538	0.00160496	Female_biased
chr_03	4427055	4441892	gene	+	Ec-03_003430.2	0.110478	0.856332	7.34983	-2.59923	1.02022	-2.54772	0.010843	0.0431457	Unbiased
chr_03	4442738	4452638	gene	+	Ec-03_003420.1	17.3656	28.3929	442.281	-0.489867	0.330878	-1.48051	0.138738	0.286762	Unbiased
chr_03	4453242	4460883	gene	+	Ec-03_003410.1	10.3981	10.1194	152.541	0.283046	0.353247	0.801268	0.422976	0.60513	Unbiased
chr_03	4461308	4466038	gene	+	Ec-03_003400.1	2.29099	4.34938	30.2486	-0.671766	0.507702	-1.32315	0.185785	0.351959	Unbiased
chr_03	4470631	4478229	gene	+	Ec-00_007830.2	16.9998	15.2129	239.529	0.38867	0.356637	1.08982	0.275793	0.459666	Unbiased
chr_03	4477247	4489487	gene	-	Ec-00_007820.1	7.75214	31.8358	449.102	-1.7773	0.315733	-5.62911	1.81139e-08	6.16521e-07	Female_biased
chr_03	4489778	4496986	gene	+	Ec-00_007810.1	5.01244	0.604829	42.0413	3.2293	0.558959	5.77734	7.58893e-09	2.84344e-07	Male_biased
chr_03	4518336	4525041	gene	-	Ec-03_003750.1	2.13161	2.70187	30.6328	0.0317984	0.569704	0.0558157	0.955489	0.978443	Unbiased
chr_03	4567551	4576213	gene	-	Ec-03_003710.1	71.7243	130.216	1680.3	-0.615964	0.251733	-2.44689	0.0144093	0.0537159	Unbiased
chr_03	4581138	4581888	gene	-	Ec-00_002940.1	49.4071	159.385	147.286	-1.45301	0.288767	-5.03177	4.85977e-07	1.09341e-05	Female_biased
chr_03	4589510	4602106	gene	-	Ec-03_003760.1	36.1526	52.0429	1068.94	-0.278586	0.246571	-1.12984	0.258542	0.440777	Unbiased
chr_03	4614447	4616455	gene	-	Ec-03_003780.1	15.8401	24.5661	78.5771	-0.347207	0.434938	-0.79829	0.424702	0.606677	Unbiased
chr_03	4637541	4640785	gene	-	Ec-03_003810.1	66.1814	52.899	380.264	0.591258	0.300685	1.96637	0.0492558	0.13522	Unbiased
chr_03	4675713	4681242	gene	-	Ec-03_003850.1	22.3726	27.1264	270.945	-0.0641358	0.343614	-0.186651	0.851934	0.919026	Unbiased
chr_03	4713878	4722281	gene	+	Ec-03_003870.1	9.974	19.7706	237.998	-0.757441	0.286567	-2.64315	0.00821384	0.0350349	Unbiased
chr_03	4724289	4728315	gene	+	Ec-03_003880.1	1.26955	0.423745	6.92973	1.923	1.05372	1.82496	0.0680074	0.17188	Unbiased
chr_03	4728419	4739144	gene	+	Ec-03_003890.1	4.101	0.647496	52.926	2.88265	0.514038	5.60785	2.04858e-08	6.85018e-07	Male_biased
chr_03	4752677	4756502	gene	+	Ec-03_003900.1	0.659359	0.611558	4.71761	0.251438	1.15792	0.217146	0.828095	0.905693	Unbiased
chr_03	4758424	4769341	gene	-	Ec-03_003910.1	5.58334	2.28541	86.3942	1.53695	0.402461	3.81889	0.000134051	0.00132188	Male_biased
chr_03	4770842	4785873	gene	-	Ec-03_003920.1	29.5081	25.694	818.058	0.4344	0.246053	1.76548	0.0774839	0.188961	Unbiased
chr_03	4786304	4802429	gene	+	Ec-03_003930.1	3.95576	8.02324	187.874	-0.826308	0.362082	-2.2821	0.0224834	0.0753702	Unbiased
chr_03	4805965	4808908	gene	+	Ec-03_003940.1	140.143	144.84	813.565	0.225398	0.291385	0.77354	0.439203	0.620549	Unbiased
chr_03	4811239	4814731	gene	-	Ec-03_003950.1	19.3937	33.174	176.16	-0.527732	0.317432	-1.6625	0.0964121	0.220905	Unbiased
chr_03	4819892	4822380	gene	+	Ec-27_002360.1	23.0398	67.5977	211.738	-1.3241	0.31567	-4.19456	2.73396e-05	0.000350503	Female_biased
chr_03	4823039	4839261	gene	+	Ec-03_003960.1	46.2916	57.2684	1632.84	-0.0897893	0.326743	-0.274801	0.783469	0.877007	Unbiased
chr_03	4846007	4878652	gene	+	Ec-03_003970.2	0.291817	0.182773	14.5196	0.994085	0.670442	1.48273	0.138146	0.285802	Unbiased
chr_03	4931736	4943631	gene	-	Ec-03_004020.1	10.256	13.8364	277.219	-0.173267	0.341652	-0.507144	0.612053	0.758557	Unbiased
chr_03	4945714	4960436	gene	-	Ec-03_004030.1	9.8268	9.07607	273.815	0.344081	0.333854	1.03063	0.302713	0.488249	Unbiased
chr_03	4960674	4982716	gene	+	Ec-03_004040.1	4.26136	2.74642	141.459	0.846791	0.358614	2.36129	0.0182116	0.0643143	Unbiased
chr_03	4985315	4989358	gene	-	Ec-03_004050.1	14.5488	7.99793	90.7181	1.08535	0.409672	2.64931	0.00806559	0.034535	Unbiased
chr_03	4990798	4995865	gene	+	Ec-03_004060.1	4.20921	7.7652	58.7465	-0.654204	0.394654	-1.65766	0.0973856	0.222627	Unbiased
chr_03	5073155	5083114	gene	+	Ec-03_004120.1	14.9807	13.2223	274.785	0.418913	0.32187	1.3015	0.193088	0.361063	Unbiased
chr_03	5083773	5087506	gene	+	Ec-03_004130.1	0.500831	1.7431	7.97047	-1.62834	1.07061	-1.52094	0.128274	0.271268	Unbiased
chr_03	5092466	5095191	gene	-	Ec-03_004140.1	0.558344	0.109871	1.90618	2.42783	1.82144	1.33292	0.182559	0.34773	Unbiased
chr_03	5159819	5170659	gene	+	Ec-03_004190.1	41.9781	29.5017	767.852	0.717522	0.34889	2.05659	0.0397259	0.11511	Unbiased
chr_03	5186881	5187297	gene	+	Ec-03_004220.1	46.9561	45.6489	37.6807	0.353724	0.728551	0.485517	0.62731	0.769049	Unbiased
chr_03	5219291	5224145	gene	-	Ec-03_004250.1	48.1046	76.1848	574.974	-0.40675	0.285555	-1.42442	0.154326	0.309048	Unbiased
chr_03	5231866	5238421	gene	+	Ec-03_004260.1	0.197417	0.153775	2.29723	0.355238	1.56469	0.227033	0.820398	0.901258	Unbiased
chr_03	5302411	5307852	gene	-	Ec-03_004310.1	0.121102	0.0550263	1.00493	1.24803	2.25473	0.553516	0.57991	0.734076	Unbiased
chr_03	5309379	5337083	gene	-	Ec-03_004330.1	16.3594	9.64214	712.943	0.97592	0.400152	2.43887	0.0147331	0.0546679	Unbiased
chr_03	5387903	5415614	gene	+	Ec-03_004350.1	0.880474	1.55631	65.0471	-0.582108	0.349107	-1.66742	0.0954313	0.21926	Unbiased
chr_03	5415331	5421087	gene	-	Ec-03_004360.1	7.60623	8.29231	89.0645	0.139179	0.397746	0.349919	0.7264	0.840406	Unbiased
chr_03	5489663	5489911	gene	-	Ec-03_004410.1	6.48214	6.11452	3.03009	0.323938	1.48796	0.217706	0.827658	0.905611	Unbiased
chr_03	5502144	5514398	gene	+	Ec-03_004420.1	11.6174	12.2871	286.796	0.168699	0.267554	0.630525	0.528351	0.694235	Unbiased
chr_03	5581970	5588594	gene	-	Ec-03_004480.1	30.5466	42.1275	467.843	-0.227596	0.268572	-0.84743	0.396756	0.582501	Unbiased
chr_03	5609288	5611705	gene	-	Ec-03_004500.1	1.07796	3.84003	11.085	-1.65867	2.55287	-0.649728	0.515868	0.685393	Unbiased
chr_03	5662468	5664291	gene	+	Ec-03_004520.1	0.816081	2.16698	5.06235	-1.1711	1.1636	-1.00644	0.314202	0.501745	Unbiased
chr_03	5664534	5680539	gene	+	Ec-03_004530.1	10.8865	10.6228	338.98	0.251567	0.288567	0.871781	0.383328	0.570163	Unbiased
chr_03	5681961	5691086	gene	-	Ec-03_004540.1	24.1137	23.9042	433.858	0.225974	0.297788	0.758842	0.447947	0.628313	Unbiased
chr_03	5693625	5697462	gene	+	Ec-03_004550.1	16.5775	8.76828	96.2524	1.18538	0.44782	2.647	0.00812089	0.0346938	Unbiased
chr_03	5710352	5716595	gene	-	Ec-03_004570.1	56.9934	24.4317	512.936	1.45226	0.984735	1.47477	0.140273	0.289014	Unbiased
chr_03	5721912	5731373	gene	+	Ec-03_004590.1	4.40401	14.1724	165.355	-1.4469	0.283453	-5.10455	3.31574e-07	7.78849e-06	Female_biased
chr_03	5770715	5780672	gene	+	Ec-03_004610.1	18.5984	29.5618	463.506	-0.404937	0.289834	-1.39714	0.162372	0.320141	Unbiased
chr_03	5781360	5789433	gene	+	Ec-03_004620.1	21.9745	3.75331	216.103	2.82588	1.04336	2.70843	0.00676027	0.0300351	Unbiased
chr_03	5790438	5797693	gene	-	Ec-03_004630.1	7.71408	18.6045	178.611	-0.986243	0.328836	-2.99919	0.00270696	0.0148712	Unbiased
chr_03	5807029	5810948	gene	-	Ec-03_004650.1	0.234994	1.13662	5.06301	-1.96561	1.02995	-1.90845	0.0563325	0.14954	Unbiased
chr_03	5857856	5864474	gene	-	Ec-03_004700.1	1.06572	2.70275	23.6657	-1.0494	0.53757	-1.95212	0.0509245	0.138462	Unbiased
chr_03	5866158	5874153	gene	-	Ec-03_004710.1	7.4152	16.5346	182.193	-0.894249	0.345969	-2.58477	0.00974448	0.0399231	Unbiased
chr_03	5874358	5879415	gene	+	Ec-03_004720.1	34.8827	22.4555	292.703	0.84321	0.323346	2.60777	0.00911347	0.0379856	Unbiased
chr_03	5931999	5946781	gene	+	Ec-03_004750.1	0.956884	2.15353	44.3483	-0.89695	0.487128	-1.8413	0.065577	0.167226	Unbiased
chr_03	5982189	6011903	gene	+	Ec-03_004770.1	8.10537	8.36319	479.788	0.184561	0.291839	0.632406	0.527122	0.693234	Unbiased
chr_03	6013725	6022926	gene	-	Ec-03_004780.1	57.3058	93.9534	1322.53	-0.428483	0.304817	-1.40571	0.15981	0.316678	Unbiased
chr_03	6021937	6039614	gene	+	Ec-03_004790.1	77.3116	79.6225	2706.51	0.242274	0.291625	0.830772	0.406103	0.590884	Unbiased
chr_03	6078248	6087054	gene	+	Ec-03_004840.1	11.8046	14.4924	225.47	-0.02672	0.291763	-0.0915814	0.927031	0.963136	Unbiased
chr_03	6088379	6116904	gene	+	Ec-03_004850.1	5.20242	4.17596	262.935	0.534273	0.367434	1.45407	0.145928	0.297435	Unbiased
chr_03	6162692	6170301	gene	+	Ec-03_004910.1	61.3808	75.54	1017.55	-0.043867	0.271522	-0.16156	0.871653	0.930906	Unbiased
chr_03	6170754	6172454	gene	-	Ec-03_004920.1	46.2684	33.8391	134.476	0.689254	0.327472	2.10477	0.0353113	0.105318	Unbiased
chr_03	6175071	6179894	gene	+	Ec-03_004930.1	8.72819	6.22347	72.6434	0.769712	0.429384	1.7926	0.0730372	0.181163	Unbiased
chr_03	6189657	6199752	gene	-	Ec-03_004950.1	13.8133	19.6675	326.928	-0.277253	0.366338	-0.756824	0.449155	0.629412	Unbiased
chr_03	6199602	6207622	gene	+	Ec-03_004960.1	23.8994	33.1096	444.387	-0.205626	0.267918	-0.767497	0.442786	0.62396	Unbiased
chr_03	6246266	6260167	gene	+	Ec-03_004990.1	16.6419	17.9922	470.51	0.144604	0.259492	0.557257	0.577352	0.732366	Unbiased
chr_03	6272483	6299451	gene	-	Ec-03_005020.2	0.133104	1.22991	8.21136	-2.94052	0.915092	-3.21336	0.00131193	0.00837101	Female_biased
chr_03	6299606	6311085	gene	+	Ec-03_005030.1	37.8605	43.504	905.714	0.0757912	0.283811	0.267049	0.789432	0.881168	Unbiased
chr_03	6320631	6353964	gene	+	Ec-03_005050.2	0.042413	0.329697	8.62643	-2.87211	1.13838	-2.52298	0.0116367	0.0455832	Unbiased
chr_03	6438634	6448555	gene	-	Ec-03_005110.1	8.84295	14.6924	227.248	-0.504196	0.350042	-1.44039	0.149758	0.302828	Unbiased
chr_03	6448452	6476649	gene	+	Ec-03_005100.1	2.27233	6.91447	239.599	-1.3129	0.517505	-2.53698	0.0111815	0.0442417	Unbiased
chr_03	6485047	6486418	gene	-	Ec-00_002170.1	2.38039	5.6827	10.4483	-0.956967	0.815829	-1.173	0.240796	0.420405	Unbiased
chr_03	6494376	6495790	gene	-	Ec-00_002490.1	21.7453	12.793	48.7224	1.0071	0.489054	2.05928	0.0394679	0.114648	Unbiased
chr_03	6587907	6593272	gene	+	Ec-00_009310.1	0.278155	3.59461	18.5734	-3.36892	0.680976	-4.94719	7.52906e-07	1.60982e-05	Female_biased
chr_03	6655844	6668520	gene	-	Ec-03_005170.1	6.30103	4.49528	137.051	0.677011	0.358044	1.89086	0.0586428	0.153998	Unbiased
chr_03	6670234	6673658	gene	+	Ec-03_005180.1	33.3975	39.588	246.114	0.00966685	0.298753	0.0323573	0.974187	0.988186	Unbiased
chr_03	6675596	6690752	gene	+	Ec-03_005190.2	2.12978	1.6362	56.9169	0.557332	0.399239	1.39599	0.162718	0.320678	Unbiased
chr_03	6693940	6701812	gene	-	Ec-03_005200.1	48.5126	150.93	1454.25	-1.33166	0.393096	-3.38762	0.000705009	0.00507075	Female_biased
chr_03	6703002	6708095	gene	+	Ec-03_005210.1	188.908	85.1328	1423.84	1.3778	0.313079	4.4008	1.07855e-05	0.000158305	Male_biased
chr_03	6710078	6714233	gene	+	Ec-03_005220.2	94.541	205.515	1183.56	-0.839504	0.282849	-2.96803	0.00299711	0.0160463	Unbiased
chr_03	6718761	6726974	gene	-	Ec-03_005240.1	5.48945	1.46418	58.6756	2.08557	0.66766	3.1237	0.00178594	0.0107379	Unbiased
chr_03	6761314	6769500	gene	-	Ec-03_005260.1	8.62749	6.70251	124.254	0.635421	0.333199	1.90703	0.0565165	0.149934	Unbiased
chr_03	6769837	6780945	gene	+	Ec-03_005270.1	16.2398	20.8749	397.475	-0.13707	0.328819	-0.416855	0.676784	0.805982	Unbiased
chr_03	6798228	6808168	gene	+	Ec-03_005290.2	0.355499	0.49839	8.29771	-0.361515	0.808586	-0.447096	0.654806	0.789055	Unbiased
chr_03	6823732	6833600	gene	+	Ec-03_005310.1	8.50893	7.14597	152.927	0.47064	0.306976	1.53315	0.12524	0.266925	Unbiased
chr_03	6846513	6855850	gene	+	Ec-03_005320.1	26.1003	50.3419	677.083	-0.682228	0.259154	-2.63252	0.00847534	0.0358068	Unbiased
chr_03	6878982	6881455	gene	+	Ec-03_005350.1	2.18271	6.67975	20.4935	-1.33185	0.55986	-2.3789	0.0173645	0.0622119	Unbiased
chr_03	6949337	6958936	gene	-	Ec-03_005390.3	0.181321	0.108789	1.88075	1.15363	1.67593	0.688351	0.491232	0.665518	Unbiased
chr_03	6971203	6976365	gene	-	Ec-03_005410.1	0.579681	0.079272	3.51021	2.6141	1.53795	1.69973	0.0891816	0.209151	Unbiased
chr_04	12719	12871	gene	-	Ec-04_000190.1	0	347.876	48.0134	-9.80921	1.8342	-5.34795	8.89546e-08	2.43203e-06	Female_biased
chr_04	14786	25647	gene	-	Ec-04_000180.1	0.0514363	7.20653	71.6509	-6.94723	0.836555	-8.30457	1.00183e-16	1.80627e-14	Female_biased
chr_04	30174	32343	gene	+	Ec-04_000170.1	0	1.78166	3.34478	-5.92913	1.76868	-3.3523	0.000801425	0.00565876	Female_biased
chr_04	40017	51649	gene	-	Ec-04_000140.1	18.6951	28.4635	530.094	-0.349016	0.273247	-1.27729	0.201499	0.371943	Unbiased
chr_04	51797	68704	gene	+	Ec-04_000130.1	7.11094	6.48139	223.985	0.375478	0.402611	0.932608	0.351022	0.53865	Unbiased
chr_04	80360	86052	gene	-	Ec-04_000110.1	1.12627	0.830988	11.0798	0.56853	0.781248	0.72772	0.466785	0.644771	Unbiased
chr_04	89185	89418	gene	+	Ec-04_000120.1	4.98495	4.39057	2.25824	0.121962	1.69913	0.0717791	0.942778	0.971267	Unbiased
chr_04	2675	7726220	gene	+	Ec-28_001045.1	49.584	95.8088	62.8287	-0.69361	0.387484	-1.79003	0.0734487	0.181843	Unbiased
chr_04	37250	525166	gene	-	Ec-04_000210.1	291.8	556.761	481.606	-0.675788	0.376656	-1.79418	0.0727849	0.180669	Unbiased
chr_04	101250	101825	gene	-	Ec-04_000100.1	1.43596	1.92556	1.83059	-0.0067674	1.83941	-0.00367912	0.997064	0.998612	Unbiased
chr_04	109040	113454	gene	+	Ec-04_000080.1	0.567268	0.249839	3.71288	1.34263	1.31397	1.02181	0.30687	0.493046	Unbiased
chr_04	11767	4140482	gene	+	Ec-04_003960.2	0.0253041	0	0.979156	2.65031	2.69044	0.985085	0.324582	0.511949	Unbiased
chr_04	136329	150857	gene	+	Ec-04_000060.1	8.55857	10.7744	277.111	-0.113213	0.339667	-0.333306	0.738904	0.849211	Unbiased
chr_04	170484	612230	gene	-	Ec-04_000020.1	74.4516	168.274	45.6112	-0.923573	0.465691	-1.98323	0.0473416	0.131535	Unbiased
chr_04	203466	205362	gene	+	Ec-04_000010.1	208.999	546.112	1338.3	-1.10101	0.549316	-2.00434	0.0450341	0.126814	Unbiased
chr_04	244300	305810	gene	+	Ec-04_000240.1	8.22448	5.94885	859.379	0.701894	0.30506	2.30084	0.0214008	0.0725432	Unbiased
chr_04	319873	322568	gene	-	Ec-04_000235.1	0.167225	0.340484	1.32894	-0.705645	1.89092	-0.373176	0.709017	0.828191	Unbiased
chr_04	32118	4353510	gene	+	Ec-04_004215.1	20.3699	26.9753	24.4658	-0.0864347	0.578084	-0.149519	0.881144	0.93678	Unbiased
chr_04	357952	378445	gene	+	Ec-04_000220.1	0.152689	0.0742111	4.61704	1.4975	1.1428	1.31038	0.190068	0.357369	Unbiased
chr_04	400169	402376	gene	-	Ec-04_000215.1	0.942516	0.601179	3.4708	0.794989	1.27177	0.625105	0.531902	0.696913	Unbiased
chr_04	523735	969162	gene	+	Ec-04_000810.1	186.242	511.88	287.529	-1.1969	0.284672	-4.20447	2.61691e-05	0.000339639	Female_biased
chr_04	539217	553444	gene	-	Ec-04_000280.1	8.76116	21.4007	403.232	-1.04177	0.341584	-3.04983	0.00228969	0.013044	Unbiased
chr_04	553584	556183	gene	+	Ec-04_000330.1	31.8991	29.3043	157.363	0.342646	0.316331	1.08319	0.278724	0.463048	Unbiased
chr_04	557043	565513	gene	-	Ec-04_000340.1	1.49219	1.89209	27.5192	-0.0591697	0.612331	-0.0966302	0.92302	0.960774	Unbiased
chr_04	563304	645604	gene	-	Ec-04_000460.1	102.012	32.1641	467.26	1.91475	0.592575	3.23123	0.00123257	0.00793672	Male_biased
chr_04	576429	579545	gene	-	Ec-04_000370.1	177.715	109.653	912.041	0.914837	0.334038	2.73872	0.00616781	0.0278591	Unbiased
chr_04	580733	582545	gene	-	Ec-04_000380.1	38.8477	111.412	256.905	-1.27525	0.303467	-4.20227	2.64247e-05	0.000341296	Female_biased
chr_04	582582	583528	gene	-	Ec-04_000390.1	32.9342	90.2662	107.922	-1.21844	0.439907	-2.76978	0.00560945	0.0258251	Unbiased
chr_04	593690	614522	gene	-	Ec-04_000420.1	2.1048	3.3164	108.08	-0.41053	0.321321	-1.27763	0.201378	0.371823	Unbiased
chr_04	647992	650179	gene	-	Ec-04_000480.1	1.44515	0.641147	4.69988	1.33587	1.16423	1.14743	0.251204	0.432572	Unbiased
chr_04	650750	655913	gene	-	Ec-04_000490.1	11.3987	4.99634	86.0448	1.4333	0.407483	3.51745	0.000435721	0.00345418	Male_biased
chr_04	657706	666449	gene	-	Ec-04_000510.1	20.9219	24.029	379.241	0.0608421	0.298351	0.203928	0.83841	0.911065	Unbiased
chr_04	666580	683878	gene	+	Ec-04_000520.1	9.61243	11.6763	362.732	-0.0726683	0.303148	-0.239713	0.810553	0.894935	Unbiased
chr_04	712193	726445	gene	-	Ec-04_000550.1	1.71803	12.0389	176.529	-2.52417	0.432348	-5.83828	5.27424e-09	2.04561e-07	Female_biased
chr_04	726653	730736	gene	+	Ec-04_000560.1	225.57	187.51	1684.83	0.500061	0.261321	1.91359	0.0556725	0.148289	Unbiased
chr_04	730781	739177	gene	-	Ec-04_000570.1	18.0268	20.8103	318.816	0.0168483	0.320368	0.0525906	0.958058	0.979552	Unbiased
chr_04	772694	783992	gene	+	Ec-04_000610.1	7.14873	11.5336	201.073	-0.429286	0.354528	-1.21087	0.225947	0.403073	Unbiased
chr_04	778034	979721	gene	-	Ec-04_000820.1	19.4663	2727.35	2014.9	-6.82839	0.403572	-16.9199	3.21227e-64	1.87281e-60	Female_biased
chr_04	787441	795117	gene	-	Ec-04_000620.1	8.26946	35.2524	312.826	-1.82147	0.334661	-5.44274	5.24675e-08	1.55088e-06	Female_biased
chr_04	813685	821516	gene	+	Ec-04_000650.1	25.8493	16.124	327.838	0.887229	0.344231	2.57743	0.00995388	0.0405444	Unbiased
chr_04	822745	832599	gene	-	Ec-04_000660.1	21.7079	5.06574	268.799	2.36967	0.507535	4.66897	3.02709e-06	5.32816e-05	Male_biased
chr_04	837469	848583	gene	-	Ec-04_000670.1	1.81289	15.3199	171.293	-2.77572	0.591689	-4.69117	2.71646e-06	4.86484e-05	Female_biased
chr_04	868894	876882	gene	-	Ec-04_000710.1	2.63192	12.0018	107.934	-1.90962	0.391426	-4.87862	1.0683e-06	2.16287e-05	Female_biased
chr_04	896788	908940	gene	-	Ec-04_000730.1	16.8852	14.8703	381.956	0.419694	0.260532	1.61091	0.107199	0.239093	Unbiased
chr_04	910786	919824	gene	-	Ec-04_000740.1	17.4683	18.2337	314.602	0.187932	0.29225	0.643051	0.520191	0.688554	Unbiased
chr_04	930174	940755	gene	+	Ec-04_000780.1	41.1326	23.2431	682.271	1.08602	0.264414	4.10726	4.00379e-05	0.000481249	Male_biased
chr_04	947877	954752	gene	+	Ec-04_000790.1	47.9263	54.7826	682.277	0.0524729	0.314388	0.166905	0.867445	0.928467	Unbiased
chr_04	164867	1525743	gene	+	Ec-04_000030.1	1157.2	1145.94	259.232	0.224074	0.302977	0.739572	0.45956	0.638732	Unbiased
chr_04	195660	1188523	gene	+	Ec-04_000970.1	28.806	21.4202	87.18	0.676693	0.3609	1.87502	0.0607907	0.158134	Unbiased
chr_04	220990	1474748	gene	-	Ec-04_001230.1	37.7407	77.7785	65.0551	-0.700029	0.478969	-1.46153	0.143869	0.294582	Unbiased
chr_04	230576	4246530	gene	-	Ec-04_004100.1	818.135	604.761	430.626	0.690828	0.283429	2.43739	0.0147936	0.0548269	Unbiased
chr_04	327462	1018659	gene	+	Ec-04_000860.1	168.869	104.224	295.375	0.980225	0.299135	3.27687	0.00104966	0.00700195	Unbiased
chr_04	393202	9317620	gene	+	Ec-05_000370.2	1.58061	2.48673	1.42517	-0.377645	2.0142	-0.187491	0.851276	0.918612	Unbiased
chr_04	428738	6349099	gene	-	Ec-04_006310.1	224.466	1202.86	1391.21	-2.17764	0.306362	-7.10804	1.17699e-12	1.07558e-10	Female_biased
chr_04	530594	1184921	gene	-	Ec-04_000270.1	17.9044	57.3848	136.967	-1.45179	0.331121	-4.38448	1.16265e-05	0.000168977	Female_biased
chr_04	582332	1435810	gene	+	Ec-04_001170.1	10.852	8.72624	278.108	0.52159	0.303664	1.71766	0.0858592	0.203361	Unbiased
chr_04	617070	4521977	gene	+	Ec-04_004380.1	886.257	671.699	269.148	0.656683	0.303673	2.16247	0.030582	0.0945595	Unbiased
chr_04	642524	1931922	gene	-	Ec-04_001590.1	43.8511	43.622	36.7024	0.290545	0.586383	0.495486	0.620257	0.764619	Unbiased
chr_04	691249	2003098	gene	+	Ec-04_001700.1	497.712	1029.79	708.404	-0.871305	0.410028	-2.12499	0.0335874	0.101569	Unbiased
chr_04	703748	6507075	gene	-	Ec-04_006420.1	11332.5	14884.2	3862.15	-0.128973	0.399958	-0.322466	0.7471	0.854212	Unbiased
chr_04	827915	1381098	gene	+	Ec-04_001120.1	54.3865	238.912	115.558	-1.94805	0.43332	-4.49562	6.93668e-06	0.000108245	Female_biased
chr_04	849759	1269751	gene	-	Ec-04_000680.1	1122.81	1351.68	723.297	-0.0269208	0.294333	-0.0914639	0.927124	0.963136	Unbiased
chr_04	887531	4881884	gene	-	Ec-04_004710.1	27960.4	37359	12925.9	-0.191409	0.304153	-0.62932	0.529139	0.694892	Unbiased
chr_04	1040162	1043755	gene	+	Ec-04_000880.1	17.4016	4.40021	82.9119	2.23469	0.522544	4.27655	1.89814e-05	0.000259212	Male_biased
chr_04	1045716	6503246	gene	+	Ec-04_006410.1	1480.48	1829.69	1194.3	-0.0683189	0.308333	-0.221575	0.824645	0.90406	Unbiased
chr_04	1078160	2465087	gene	-	Ec-04_002120.1	36.279	24.9762	78.5712	0.777666	0.367953	2.11349	0.0345586	0.103846	Unbiased
chr_04	1087379	1105805	gene	-	Ec-04_000900.1	0.0418916	0.427397	7.68112	-3.02368	0.934505	-3.2356	0.00121389	0.00783158	Female_biased
chr_04	1114217	1841705	gene	-	Ec-04_001505.1	113.034	93.3792	94.5052	0.463694	0.358268	1.29426	0.195574	0.364485	Unbiased
chr_04	1116211	1123475	gene	+	Ec-04_000920.1	15.1957	11.2052	188.964	0.652777	0.363636	1.79514	0.0726313	0.180321	Unbiased
chr_04	1124453	1139732	gene	+	Ec-04_000930.1	9.63409	4.42626	216.686	1.37477	0.339411	4.05045	5.11195e-05	0.000591019	Male_biased
chr_04	1139733	1149466	gene	-	Ec-04_000940.1	4.33657	10.0092	131.201	-0.951282	0.361289	-2.63302	0.00846288	0.0357733	Unbiased
chr_04	1189770	1198374	gene	+	Ec-04_000980.1	10.0362	11.6767	185.096	0.0362135	1.39879	0.0258893	0.979346	0.991046	Unbiased
chr_04	1210265	1210381	gene	+	Ec-04_000990.1	121.734	73.2948	22.9486	1.17037	0.730544	1.60206	0.109143	0.242415	Unbiased
chr_04	1231725	1235604	gene	+	Ec-04_001010.1	18.0632	15.4671	129.246	0.469295	0.330434	1.42024	0.155538	0.310797	Unbiased
chr_04	1235605	1239351	gene	-	Ec-04_001020.1	14.6493	19.9963	126.417	-0.228445	0.315737	-0.72353	0.469354	0.647067	Unbiased
chr_04	1253226	8790648	gene	+	Ec-28_002060.1	0.0388573	0.108241	2.15915	-1.09951	1.728	-0.636286	0.52459	0.691267	Unbiased
chr_04	1264292	1271368	gene	+	Ec-04_001050.1	0.0785671	0.228321	1.98501	-1.00447	1.76337	-0.569631	0.568928	0.725682	Unbiased
chr_04	1274153	1297262	gene	+	Ec-04_001060.1	8.02983	4.54714	291.309	1.0638	0.295983	3.59412	0.00032549	0.00271758	Male_biased
chr_04	1299172	1322057	gene	+	Ec-04_001070.1	21.1203	5.30957	627.093	2.23326	0.390458	5.71959	1.06779e-08	3.88185e-07	Male_biased
chr_04	1322058	1333884	gene	-	Ec-04_001080.1	27.5895	39.7433	768.701	-0.266591	0.276079	-0.965633	0.334228	0.5216	Unbiased
chr_04	1367102	1374714	gene	-	Ec-04_001110.1	15.2423	15.0476	223.451	0.281998	0.365349	0.771859	0.440198	0.621429	Unbiased
chr_04	1383658	1393964	gene	-	Ec-04_001130.1	101.962	50.0723	1583.5	1.24125	0.304947	4.07038	4.69372e-05	0.000551264	Male_biased
chr_04	1394392	1401921	gene	+	Ec-04_001140.1	0.375615	0.0274374	3.1495	3.26191	1.62184	2.01124	0.0443004	0.125336	Unbiased
chr_04	1406510	1421338	gene	-	Ec-04_001150.1	6.12712	9.37682	219.156	-0.308629	0.401439	-0.768806	0.442008	0.623181	Unbiased
chr_04	1413563	2566719	gene	-	Ec-04_002220.1	144.965	155.64	82.2381	0.124786	0.396475	0.314738	0.752961	0.858193	Unbiased
chr_04	1433394	5980595	gene	-	Ec-04_005920.1	29.2812	37.7259	20.465	-0.0625191	0.549242	-0.113828	0.909374	0.953902	Unbiased
chr_04	1435986	1441792	gene	+	Ec-04_001180.1	9.90055	18.0117	154.798	-0.637892	0.320153	-1.99246	0.0463205	0.129426	Unbiased
chr_04	1441554	1447746	gene	-	Ec-04_001190.1	0.514703	0.953437	8.48314	-0.534347	1.02321	-0.522229	0.601511	0.750946	Unbiased
chr_04	1448502	1451794	gene	-	Ec-04_001200.1	25.2042	24.5701	163.042	0.261013	0.344148	0.758433	0.448192	0.62859	Unbiased
chr_04	1451930	1458498	gene	+	Ec-04_001210.1	23.6994	26.8969	325.012	0.0702197	0.322069	0.218027	0.827408	0.905601	Unbiased
chr_04	1458499	1470320	gene	-	Ec-04_001220.1	13.3003	9.0547	260.552	0.817957	0.326533	2.50497	0.0122461	0.0473451	Unbiased
chr_04	1477354	1481539	gene	+	Ec-04_001240.1	0.230068	0	1.03764	2.73859	2.33714	1.17177	0.24129	0.420877	Unbiased
chr_04	1483153	1488998	gene	-	Ec-04_001250.1	1.57289	4.48938	32.8465	-1.23064	0.513922	-2.3946	0.0166386	0.0601442	Unbiased
chr_04	1489226	1496312	gene	+	Ec-04_001260.1	37.7059	229.265	1719.6	-2.32028	0.426946	-5.4346	5.49192e-08	1.60687e-06	Female_biased
chr_04	1496367	1508283	gene	-	Ec-04_001270.1	1.97597	0.834745	34.1451	1.39919	0.521667	2.68214	0.0073152	0.0319474	Unbiased
chr_04	1519754	1529987	gene	+	Ec-04_001280.1	13.0574	36.7433	476.247	-1.21267	0.300903	-4.0301	5.57537e-05	0.000636327	Female_biased
chr_04	1529988	1535189	gene	-	Ec-04_001290.1	1.43824	2.82904	21.2854	-0.727769	0.531526	-1.36921	0.170934	0.332546	Unbiased
chr_04	1542515	1548732	gene	-	Ec-04_001300.1	33.3961	41.2254	457.475	-0.0779699	0.350803	-0.222261	0.824111	0.903772	Unbiased
chr_04	1619915	1651233	gene	+	Ec-04_001360.1	0.00226968	0.191213	5.17885	-5.5642	1.56742	-3.5499	0.000385374	0.00311616	Female_biased
chr_04	1651234	1656035	gene	-	Ec-04_001370.1	457.207	168.276	3062.96	1.71796	0.272732	6.29908	2.9941e-10	1.67846e-08	Male_biased
chr_04	1672028	1676550	gene	-	Ec-04_001380.1	990.855	148.179	5370.77	3.0533	0.384381	7.94342	1.96683e-15	2.7053e-13	Male_biased
chr_04	1676735	1681545	gene	+	Ec-04_001390.1	155.936	39.0463	961.501	2.33293	0.483027	4.82982	1.36658e-06	2.66173e-05	Male_biased
chr_04	1682074	1688081	gene	-	Ec-04_001400.1	379.161	226.75	3667.16	0.995159	0.43283	2.29919	0.021494	0.0728036	Unbiased
chr_04	1714631	1717162	gene	+	Ec-04_001430.1	4.52375	1.74634	16.2191	1.63892	0.741244	2.21104	0.0270334	0.0864524	Unbiased
chr_04	1735327	1761846	gene	-	Ec-04_001460.1	7.6519	1.28194	248.336	2.80063	0.468354	5.97973	2.23513e-09	9.94038e-08	Male_biased
chr_04	1806004	1812061	gene	+	Ec-04_001480.1	4066.81	1795.12	35876.7	1.39093	0.37592	3.70007	0.000215536	0.00192225	Male_biased
chr_04	1812062	1816584	gene	-	Ec-04_001490.1	12.2153	14.7674	120.874	-0.0772295	0.439915	-0.175555	0.860643	0.924245	Unbiased
chr_04	1818237	1831405	gene	-	Ec-04_001500.1	46.4708	46.4722	1223.2	0.201882	0.375444	0.537717	0.590773	0.742403	Unbiased
chr_04	1846226	1850782	gene	-	Ec-04_001510.1	0.359665	3.1133	14.3777	-2.73008	0.791507	-3.44922	0.000562218	0.00423792	Female_biased
chr_04	1851052	1855735	gene	+	Ec-04_001520.1	6.41013	9.52299	72.323	-0.313167	0.361924	-0.865284	0.386883	0.573788	Unbiased
chr_04	1855736	1858294	gene	-	Ec-04_001530.1	24.0546	22.3075	118.52	0.342392	0.344668	0.993397	0.320516	0.50824	Unbiased
chr_04	1882051	1887411	gene	+	Ec-04_001540.1	8.6874	15.0922	122.875	-0.582074	0.390383	-1.49104	0.135952	0.282711	Unbiased
chr_04	1897052	1905896	gene	-	Ec-04_001560.1	6.89186	8.4017	132.863	-0.070234	0.33393	-0.210325	0.833414	0.908671	Unbiased
chr_04	1951562	1983649	gene	-	Ec-04_001620.1	4.79579	3.38253	259.688	0.742613	0.304599	2.43801	0.0147685	0.0547792	Unbiased
chr_04	2028473	2076571	gene	+	Ec-04_001740.1	0.316217	1.4905	80.205	-1.94278	0.415722	-4.67326	2.96453e-06	5.22493e-05	Female_biased
chr_04	2083541	2089059	gene	-	Ec-04_001790.1	28.6688	13.5192	232.306	1.30473	0.456538	2.85788	0.00426481	0.0210433	Unbiased
chr_04	2089060	2096218	gene	+	Ec-04_001800.1	9.51567	13.464	159.852	-0.248663	0.297479	-0.835903	0.403209	0.588464	Unbiased
chr_04	2096219	2110437	gene	-	Ec-04_001810.1	12.4471	22.3749	473.058	-0.586484	0.291947	-2.00887	0.0445511	0.12589	Unbiased
chr_04	2121791	2127028	gene	-	Ec-04_001820.1	9.99966	6.48792	85.6961	0.872621	0.443409	1.96798	0.0490702	0.134823	Unbiased
chr_04	2127167	2132679	gene	+	Ec-04_001830.1	47.0113	47.741	512.402	0.209546	0.276866	0.756849	0.44914	0.629412	Unbiased
chr_04	2134655	2138676	gene	-	Ec-04_001850.1	24.1759	64.5637	330.625	-1.1219	0.360558	-3.11157	0.00186094	0.011109	Unbiased
chr_04	2143960	2149691	gene	+	Ec-04_001865.1	2.69681	6.6936	50.42	-1.02015	0.444887	-2.29305	0.0218451	0.0737029	Unbiased
chr_04	2149692	2154248	gene	-	Ec-04_001870.1	72.2026	97.2564	744.594	-0.20656	0.342077	-0.60384	0.54595	0.707122	Unbiased
chr_04	2178061	2199798	gene	+	Ec-04_001920.1	3.79311	3.80187	144.567	0.295399	0.335657	0.880063	0.378825	0.565926	Unbiased
chr_04	2219649	2238849	gene	+	Ec-04_001960.1	4.24125	2.94442	138.609	0.760284	0.330349	2.30146	0.0213658	0.0724982	Unbiased
chr_04	2260821	2264906	gene	+	Ec-04_001980.1	27.2797	26.1375	215.696	0.284235	0.297115	0.956649	0.338745	0.5262	Unbiased
chr_04	2283327	2315046	gene	-	Ec-04_002000.1	12.235	8.88141	656.953	0.709776	0.345459	2.05459	0.039919	0.115581	Unbiased
chr_04	2323413	2325299	gene	-	Ec-04_002020.1	41.7088	26.2693	125.804	0.868761	0.52409	1.65766	0.097387	0.222627	Unbiased
chr_04	2325571	2326935	gene	+	Ec-04_002030.1	25.5125	29.4959	72.5564	0.0334797	0.395012	0.0847561	0.932455	0.965882	Unbiased
chr_04	2328991	2334097	gene	-	Ec-04_002035.1	20.7866	13.3727	172.074	0.834245	0.430594	1.93743	0.0526931	0.142199	Unbiased
chr_04	2334222	2342347	gene	-	Ec-04_002040.1	3.20312	5.006	63.8933	-0.398944	0.413456	-0.964901	0.334594	0.521819	Unbiased
chr_04	2342534	2398525	gene	+	Ec-04_002050.3	0.0512265	0	2.07998	3.71342	1.94393	1.91026	0.0560994	0.14907	Unbiased
chr_04	2408980	2426055	gene	-	Ec-04_002080.1	5.90722	9.00535	225.243	-0.349009	0.325642	-1.07175	0.28383	0.467745	Unbiased
chr_04	2426207	2435051	gene	+	Ec-04_002090.1	26.0504	48.1105	626.897	-0.617997	0.322062	-1.91887	0.0550003	0.147086	Unbiased
chr_04	2441552	2444382	gene	-	Ec-04_002100.1	12.8235	10.95	67.4267	0.436843	0.408048	1.07057	0.284364	0.468188	Unbiased
chr_04	2444383	2448676	gene	+	Ec-04_002110.1	15.4114	13.0557	121.943	0.480797	0.364368	1.31954	0.186989	0.353273	Unbiased
chr_04	2465418	2469626	gene	-	Ec-04_002132.1	5.57548	0.960265	28.9765	2.73652	0.588349	4.65118	3.30037e-06	5.72664e-05	Male_biased
chr_04	2480719	2482954	gene	-	Ec-04_002137.1	19.1001	7.98649	62.2839	1.48752	0.461948	3.22011	0.0012814	0.00821157	Male_biased
chr_04	2482955	2488261	gene	-	Ec-04_002140.1	9.70038	16.4031	133.446	-0.542925	0.360354	-1.50664	0.131902	0.276878	Unbiased
chr_04	2509747	2512326	gene	-	Ec-04_002170.1	2.35011	4.59528	17.2418	-0.6816	0.607943	-1.12116	0.262221	0.444373	Unbiased
chr_04	2512405	2520807	gene	+	Ec-04_002180.1	3.1441	8.43024	92.6182	-1.17684	0.41456	-2.83877	0.00452871	0.0220353	Unbiased
chr_04	2519749	2536134	gene	-	Ec-04_002190.1	2.78557	10.5508	190.437	-1.67417	0.366714	-4.56533	4.98703e-06	8.19803e-05	Female_biased
chr_04	2536135	2547030	gene	-	Ec-04_002200.1	5.96303	4.03627	109.617	0.79521	0.391984	2.02868	0.042491	0.121467	Unbiased
chr_04	2579315	2585017	gene	+	Ec-04_002240.1	369.694	262.806	3598.44	0.739841	0.246497	3.00142	0.00268726	0.0148093	Unbiased
chr_04	2585435	2595279	gene	+	Ec-04_002250.1	44.2728	26.2024	690.011	0.994721	0.311104	3.19739	0.00138679	0.00871268	Unbiased
chr_04	2595280	2604664	gene	-	Ec-04_002260.1	15.4954	12.5422	259.034	0.535304	0.354388	1.5105	0.130916	0.27541	Unbiased
chr_04	2620520	2625557	gene	-	Ec-04_002280.1	83.6821	176.495	1268	-0.852819	0.303027	-2.81434	0.00488783	0.023249	Unbiased
chr_04	2737940	2738494	gene	+	Ec-00_002550.1	33.6253	12.13	26.1162	1.56183	0.781522	1.99845	0.0456681	0.127978	Unbiased
chr_04	2752806	2757806	gene	+	Ec-04_002390.1	49.6409	17.1932	345.12	1.70778	0.438074	3.89839	9.68337e-05	0.00100855	Male_biased
chr_04	2757807	2763167	gene	-	Ec-04_002400.1	11.3949	2.8765	79.8499	2.21271	0.405436	5.45759	4.82627e-08	1.45355e-06	Male_biased
chr_04	2763343	2764924	gene	+	Ec-04_002410.1	1.01048	5.44668	9.7823	-2.24619	0.83477	-2.6908	0.0071282	0.0312759	Unbiased
chr_04	2765739	2772550	gene	+	Ec-04_002420.1	10.1839	11.2733	145.005	0.122037	0.374589	0.325789	0.744584	0.852798	Unbiased
chr_04	2773157	2774858	gene	+	Ec-04_002425.1	21.0349	8.84741	52.0648	1.42552	0.49859	2.85911	0.00424832	0.0210008	Unbiased
chr_04	2774859	2779078	gene	-	Ec-04_002430.1	21.3479	33.1963	227.008	-0.349045	0.422785	-0.825584	0.40904	0.593068	Unbiased
chr_04	2779188	2781134	gene	+	Ec-04_002440.1	116.177	192.734	583.128	-0.469438	0.299529	-1.56725	0.117055	0.254566	Unbiased
chr_04	2784386	2792895	gene	+	Ec-04_002460.1	52.7818	77.9496	1074.55	-0.296418	0.297287	-0.997078	0.318727	0.506479	Unbiased
chr_04	2804446	2851485	gene	+	Ec-04_002480.1	2.6567	2.91234	253.222	0.129844	0.315296	0.411818	0.680473	0.808736	Unbiased
chr_04	2868916	2876794	gene	+	Ec-04_002590.1	59.3524	31.9936	727.142	1.11956	0.253623	4.41427	1.01354e-05	0.000150754	Male_biased
chr_04	2885294	2896685	gene	-	Ec-04_002610.1	12.2577	34.2373	499.034	-1.24859	0.286363	-4.36017	1.29963e-05	0.000185848	Female_biased
chr_04	2901926	2903227	gene	+	Ec-00_000120.1	10.5967	24.994	43.4937	-0.924294	0.430979	-2.14464	0.031982	0.0979352	Unbiased
chr_04	2904297	2911226	gene	+	Ec-04_002630.1	58.4779	76.0326	903.28	-0.105766	0.308585	-0.342746	0.73179	0.844388	Unbiased
chr_04	2922861	2929314	gene	+	Ec-04_002670.1	0.735668	4.83629	33.627	-2.426	0.648367	-3.74171	0.000182772	0.00168291	Female_biased
chr_04	2932344	2934707	gene	+	Ec-04_002690.1	1.74436	1.92518	8.39861	0.068465	0.786142	0.0870898	0.9306	0.964954	Unbiased
chr_04	2943382	2948504	gene	+	Ec-04_002710.1	3.28045	2.85175	30.8253	0.548418	0.52116	1.0523	0.29266	0.477519	Unbiased
chr_04	2958776	2965663	gene	+	Ec-04_002730.1	16.5572	12.0035	194.979	0.704246	0.294302	2.39293	0.0167143	0.0603851	Unbiased
chr_04	2969091	2976966	gene	+	Ec-04_002750.1	15.4933	14.4389	236.662	0.299302	0.391564	0.764375	0.444644	0.625235	Unbiased
chr_04	2981423	2986158	gene	-	Ec-04_002770.1	43.8228	64.7685	503.241	-0.288822	0.333634	-0.865685	0.386663	0.573652	Unbiased
chr_04	2986182	3003003	gene	+	Ec-04_002790.1	31.4607	27.0549	983.095	0.429555	0.328753	1.30662	0.191342	0.359157	Unbiased
chr_04	3003859	3015591	gene	+	Ec-04_002810.1	7.71454	23.8119	351.926	-1.42254	0.324691	-4.38122	1.18016e-05	0.000171148	Female_biased
chr_04	3015592	3027073	gene	-	Ec-04_002820.1	13.3597	13.354	304.06	0.220435	0.349424	0.630851	0.528138	0.694205	Unbiased
chr_04	3072045	3084105	gene	-	Ec-04_002850.1	22.7624	35.8273	679.912	-0.40004	0.263706	-1.51699	0.129269	0.272949	Unbiased
chr_04	3084251	3094693	gene	+	Ec-04_002860.1	14.8662	20.9052	360.042	-0.277737	0.370039	-0.750562	0.452916	0.632841	Unbiased
chr_04	3094694	3101287	gene	-	Ec-04_002870.1	119.599	275.097	2492.26	-0.944216	0.276036	-3.42062	0.000624774	0.00461814	Unbiased
chr_04	3121357	3139160	gene	+	Ec-04_002910.1	28.9012	20.1772	860.407	0.775832	0.326975	2.37276	0.0176557	0.062867	Unbiased
chr_04	3139859	3140155	gene	+	Ec-04_002920.1	63.6966	62.5009	37.069	0.237532	0.499302	0.475729	0.634268	0.774842	Unbiased
chr_04	3141116	3154719	gene	-	Ec-04_002930.1	12.2495	10.086	298.836	0.493283	0.366065	1.34753	0.177811	0.341985	Unbiased
chr_04	3168915	3172557	gene	-	Ec-04_002960.1	22.6749	12.2153	127.186	1.10268	0.389699	2.82957	0.00466109	0.0224523	Unbiased
chr_04	3172709	3177264	gene	+	Ec-04_002970.1	36.7497	35.5302	325.048	0.318327	0.274647	1.15904	0.246441	0.426571	Unbiased
chr_04	3177389	3186072	gene	-	Ec-04_002980.1	6.70974	15.5218	179.072	-0.942767	0.599452	-1.57271	0.115785	0.252565	Unbiased
chr_04	3188598	3193437	gene	-	Ec-04_002990.1	12.0288	10.4169	107.986	0.349945	0.524356	0.667382	0.504528	0.676696	Unbiased
chr_04	3193598	3197507	gene	+	Ec-04_003000.1	286.004	473.508	2911.36	-0.546404	0.449725	-1.21497	0.224376	0.40113	Unbiased
chr_04	3223144	3229459	gene	+	Ec-04_003030.1	25.3525	32.5455	355.122	-0.145264	0.329379	-0.441026	0.659194	0.792768	Unbiased
chr_04	3238806	3243441	gene	+	Ec-04_003050.1	264.838	288.167	2531.14	0.134835	0.270459	0.498541	0.618103	0.762879	Unbiased
chr_04	3243487	3248940	gene	+	Ec-04_003060.1	28.0158	67.2934	496.167	-0.995002	0.613417	-1.62206	0.10479	0.234778	Unbiased
chr_04	3257266	3263681	gene	-	Ec-04_003080.1	19.0901	22.3187	261.172	0.0182057	0.302052	0.0602734	0.951938	0.976726	Unbiased
chr_04	3263798	3266784	gene	+	Ec-04_003090.1	7.09669	18.3072	71.9615	-1.14795	0.349752	-3.28219	0.00103004	0.00689897	Female_biased
chr_04	3272279	3283566	gene	-	Ec-04_003100.1	8.92454	18.9625	297.645	-0.873216	0.397662	-2.19587	0.0281009	0.0888697	Unbiased
chr_04	3284194	3292248	gene	-	Ec-04_003120.1	21.4703	13.7245	283.813	0.873307	0.331885	2.63136	0.00850451	0.0358733	Unbiased
chr_04	3292451	3298981	gene	+	Ec-04_003130.1	2.5736	3.48763	38.3035	-0.163095	0.449341	-0.362964	0.716631	0.83324	Unbiased
chr_04	3334620	3337132	gene	+	Ec-04_003160.1	58.7066	25.9386	212.617	1.39727	0.524217	2.66543	0.0076889	0.0332422	Unbiased
chr_04	3350979	3356877	gene	+	Ec-00_008720.1	4.85955	7.98149	70.9247	-0.428576	0.476938	-0.8986	0.368866	0.555748	Unbiased
chr_04	3357670	3366457	gene	-	Ec-00_008700.1	10.377	6.92164	151.694	0.856881	0.302201	2.83546	0.00457592	0.0221443	Unbiased
chr_04	3368004	3370629	gene	-	Ec-00_008690.1	35.5995	37.0186	187.167	0.156537	0.344775	0.454026	0.64981	0.785258	Unbiased
chr_04	3373652	3379815	gene	+	Ec-04_003170.1	21.2561	38.1241	358.772	-0.647738	0.393484	-1.64616	0.099731	0.22668	Unbiased
chr_04	3379816	3383520	gene	-	Ec-04_003180.1	41.8087	36.9225	287.776	0.42673	0.283492	1.50526	0.132256	0.277391	Unbiased
chr_04	3394967	3407325	gene	-	Ec-04_003200.1	18.4801	17.7395	440.244	0.28355	0.279961	1.01282	0.311147	0.497522	Unbiased
chr_04	3407465	3415509	gene	+	Ec-04_003210.1	113.022	127.719	1895.64	0.0500162	0.255117	0.196052	0.84457	0.914853	Unbiased
chr_04	3415546	3423614	gene	-	Ec-04_003220.1	10.3456	2.83399	110.356	2.13912	0.352679	6.06535	1.31667e-09	6.24748e-08	Male_biased
chr_04	3423814	3428086	gene	+	Ec-04_003230.1	1.77052	9.76515	45.2263	-2.19508	0.411542	-5.3338	9.61784e-08	2.60286e-06	Female_biased
chr_04	3443937	3448735	gene	+	Ec-04_003250.1	14.8509	22.2841	172.839	-0.339458	0.34158	-0.993787	0.320326	0.507999	Unbiased
chr_04	3448736	3454358	gene	-	Ec-04_003260.1	16.0964	15.6897	176.504	0.297097	0.297426	0.998893	0.317846	0.505689	Unbiased
chr_04	3454412	3465321	gene	+	Ec-04_003270.1	9.1218	14.3467	247.051	-0.429312	0.317511	-1.35212	0.176338	0.339888	Unbiased
chr_04	3495784	3513281	gene	-	Ec-04_003320.1	38.3297	57.3974	1614.23	-0.35876	0.314685	-1.14006	0.254262	0.436316	Unbiased
chr_04	3513452	3524601	gene	+	Ec-04_003330.1	24.8193	24.2618	538.045	0.271769	0.304395	0.892818	0.371955	0.558539	Unbiased
chr_04	3538272	3547277	gene	+	Ec-04_003360.1	25.9051	22.1311	427.351	0.441474	0.388397	1.13666	0.255682	0.438036	Unbiased
chr_04	3547943	3559540	gene	-	Ec-04_003370.1	13.1718	8.6914	251.821	0.797074	0.349023	2.28373	0.0223875	0.0751432	Unbiased
chr_04	3560306	3573143	gene	+	Ec-04_003390.1	10.5752	14.0211	305.138	-0.187444	0.373454	-0.50192	0.615724	0.761352	Unbiased
chr_04	3577483	3586300	gene	+	Ec-04_003410.1	19.8873	17.276	322.579	0.422547	0.340024	1.2427	0.213979	0.387526	Unbiased
chr_04	3586573	3589053	gene	-	Ec-04_003420.1	25.1166	20.1848	112.622	0.58049	0.388989	1.4923	0.13562	0.28224	Unbiased
chr_04	3612133	3619776	gene	-	Ec-04_003450.1	28.6945	20.7077	374.493	0.683967	0.321385	2.12818	0.0333218	0.101087	Unbiased
chr_04	3659324	3688698	gene	-	Ec-04_003480.1	11.6807	9.35357	610.982	0.540857	0.327863	1.64964	0.0990161	0.225209	Unbiased
chr_04	3688854	3711313	gene	+	Ec-04_003520.1	3.69796	5.30171	196.721	-0.290903	0.292909	-0.993149	0.320638	0.508278	Unbiased
chr_04	3721169	3731253	gene	+	Ec-04_003540.1	44.1116	33.2924	769.085	0.67378	0.373183	1.8055	0.0709971	0.177553	Unbiased
chr_04	3731254	3740441	gene	-	Ec-04_003550.1	597.15	434.572	9412.51	0.684897	0.284228	2.40967	0.0159669	0.0582369	Unbiased
chr_04	3741013	3749172	gene	-	Ec-04_003560.1	12.3219	21.0237	264.419	-0.535683	0.306284	-1.74897	0.080296	0.193832	Unbiased
chr_04	3751706	3778270	gene	+	Ec-04_003570.1	6.38808	7.14486	347.225	0.0806781	0.318523	0.253288	0.800045	0.887941	Unbiased
chr_04	3814725	3821395	gene	-	Ec-04_003610.1	41.9124	67.7761	708.892	-0.456699	0.266876	-1.71128	0.0870302	0.205442	Unbiased
chr_04	3823792	3829410	gene	-	Ec-04_003620.1	8.25301	35.2838	228.178	-1.83805	0.331454	-5.54543	2.93235e-08	9.33733e-07	Female_biased
chr_04	3829550	3841695	gene	+	Ec-04_003630.1	106.451	84.0241	2296.83	0.550365	0.387308	1.421	0.155317	0.310589	Unbiased
chr_04	3855169	3863462	gene	-	Ec-04_003650.1	14.4838	23.6649	300.987	-0.412513	0.378658	-1.08941	0.275975	0.459855	Unbiased
chr_04	3867492	3877202	gene	-	Ec-04_003670.1	1.37114	1.72917	29.4389	-0.0839897	0.48714	-0.172414	0.863112	0.925729	Unbiased
chr_04	3878059	3891221	gene	-	Ec-04_003680.1	5.22549	4.77015	128.38	0.374614	0.353131	1.06083	0.288765	0.473469	Unbiased
chr_04	3893858	3911796	gene	-	Ec-04_003690.1	29.2531	23.0059	946.206	0.526485	0.390984	1.34657	0.17812	0.342383	Unbiased
chr_04	3911829	3918519	gene	+	Ec-04_003700.1	168.212	246.912	2694.53	-0.32564	0.263933	-1.2338	0.217279	0.392007	Unbiased
chr_04	3921687	3931688	gene	-	Ec-04_003710.1	4.99084	16.8035	201.219	-1.49862	0.47724	-3.14019	0.0016884	0.0103097	Unbiased
chr_04	3934332	3951567	gene	-	Ec-04_003740.1	12.6219	18.3431	508.531	-0.291534	0.338697	-0.860753	0.389374	0.57573	Unbiased
chr_04	3973402	3974971	gene	-	Ec-04_003780.1	16.1007	22.3385	59.0561	-0.230694	0.411777	-0.560241	0.575315	0.730477	Unbiased
chr_04	3975666	3988661	gene	+	Ec-04_003800.1	5.61187	5.47906	141.123	0.284834	0.297432	0.957644	0.338243	0.525634	Unbiased
chr_04	3989000	4018435	gene	-	Ec-04_003810.1	20.7767	16.9122	1089.03	0.527119	0.302529	1.74237	0.0814429	0.19561	Unbiased
chr_04	4019402	4031143	gene	-	Ec-04_003820.1	7.39676	10.5046	202.491	-0.277974	0.44151	-0.629597	0.528958	0.694759	Unbiased
chr_04	4031144	4034267	gene	+	Ec-04_003830.1	16.7663	12.4271	91.7329	0.672818	0.380242	1.76945	0.0768193	0.187715	Unbiased
chr_04	4035379	4038623	gene	+	Ec-04_003840.1	735.84	369.547	3621.97	1.2663	0.258483	4.89896	9.63451e-07	1.97153e-05	Male_biased
chr_04	4041313	4048053	gene	-	Ec-04_003860.1	23.2569	21.4258	297.148	0.336948	0.284794	1.18313	0.236757	0.415798	Unbiased
chr_04	4072746	4078474	gene	-	Ec-04_003890.1	9.99513	26.9975	202.149	-1.17583	0.33273	-3.53387	0.000409521	0.00328355	Female_biased
chr_04	4083410	4092895	gene	+	Ec-04_003910.1	47.8349	32.5054	758.74	0.804761	0.274968	2.92674	0.00342533	0.0177893	Unbiased
chr_04	4093925	4104478	gene	+	Ec-04_003920.1	45.7957	172.922	2169.91	-1.67683	0.282542	-5.93482	2.94172e-09	1.24204e-07	Female_biased
chr_04	4105826	4114952	gene	+	Ec-04_003940.1	0.123527	0.20984	2.79451	-0.370896	1.43948	-0.25766	0.79667	0.885889	Unbiased
chr_04	4140763	4146038	gene	+	Ec-04_003970.1	8.1359	18.6387	135.55	-0.969984	0.309543	-3.1336	0.00172675	0.0104767	Unbiased
chr_04	4167492	4173402	gene	-	Ec-04_004000.1	24.9932	19.4476	260.887	0.588236	0.277478	2.11994	0.034011	0.102594	Unbiased
chr_04	4182296	4183126	gene	-	Ec-04_004020.1	12.0445	10.1289	18.2015	0.494327	0.872275	0.566709	0.570912	0.727031	Unbiased
chr_04	4198038	4205825	gene	-	Ec-04_004040.1	23.3279	46.9295	523.192	-0.777653	0.280394	-2.77343	0.00554696	0.0256022	Unbiased
chr_04	4206058	4210958	gene	-	Ec-04_004050.1	68.2386	70.2824	660.174	0.196723	0.332818	0.591082	0.554465	0.714285	Unbiased
chr_04	4211127	4213881	gene	+	Ec-04_004060.1	45.521	21.9324	187.845	1.29955	0.324209	4.00837	6.11388e-05	0.000687786	Male_biased
chr_04	4213882	4219061	gene	-	Ec-04_004070.1	43.1113	65.4402	547.8	-0.362549	0.355159	-1.02081	0.307345	0.493335	Unbiased
chr_04	4223095	4223528	gene	+	Ec-00_002330.1	24.2112	28.5442	22.0477	-0.00379227	0.531084	-0.00714062	0.994303	0.997863	Unbiased
chr_04	4246661	4252546	gene	+	Ec-04_004110.1	6.51289	11.9426	104.249	-0.649443	0.402662	-1.61288	0.106771	0.238418	Unbiased
chr_04	4261765	4278719	gene	+	Ec-04_004130.1	1.04602	9.0717	152.891	-2.81095	0.528136	-5.32239	1.02411e-07	2.7437e-06	Female_biased
chr_04	4278720	4285435	gene	-	Ec-04_004140.1	1.16602	0.450988	11.2868	1.54828	0.811215	1.9086	0.0563143	0.149522	Unbiased
chr_04	4285622	4295717	gene	+	Ec-04_004150.1	8.94291	3.49704	126.442	1.64836	0.444489	3.70844	0.000208543	0.00187393	Male_biased
chr_04	4300164	4304895	gene	+	Ec-04_004160.1	68.5709	82.7703	705.506	-0.0194466	0.297758	-0.06531	0.947927	0.974364	Unbiased
chr_04	4304896	4317265	gene	-	Ec-04_004170.1	2.84996	10.7282	153.626	-1.63893	0.483003	-3.3932	0.000690806	0.00498472	Female_biased
chr_04	4317617	4330867	gene	-	Ec-04_004180.1	11.0865	18.8883	382.038	-0.526804	0.286637	-1.83787	0.0660809	0.168219	Unbiased
chr_04	4337447	4342705	gene	-	Ec-04_004200.1	1.31624	3.28919	22.8266	-1.01368	0.683074	-1.48399	0.137811	0.285408	Unbiased
chr_04	4342885	4349492	gene	+	Ec-04_004210.1	1.10309	1.6066	17.4922	-0.255961	0.688209	-0.371923	0.70995	0.828651	Unbiased
chr_04	4366605	4368289	gene	+	Ec-04_004220.1	18.829	33.1105	84.2519	-0.5455	0.409282	-1.33282	0.18259	0.34773	Unbiased
chr_04	4369647	4374780	gene	-	Ec-04_004230.1	5.46279	4.75485	51.986	0.428861	0.382377	1.12156	0.262048	0.444136	Unbiased
chr_04	4374362	4392372	gene	+	Ec-04_004240.1	2.55729	6.00311	141.27	-0.963648	0.338966	-2.8429	0.00447047	0.0218001	Unbiased
chr_04	4392373	4409009	gene	-	Ec-04_004260.1	8.5916	9.80185	297.141	0.0483922	0.292857	0.165242	0.868754	0.92928	Unbiased
chr_04	4417402	4422351	gene	-	Ec-04_004280.1	99.9942	48.3597	738.924	1.30182	0.32248	4.0369	5.4163e-05	0.000620294	Male_biased
chr_04	4428249	4439355	gene	+	Ec-04_004300.1	4.94703	5.49015	112.881	0.117587	0.324	0.362925	0.716661	0.83324	Unbiased
chr_04	4437317	4451610	gene	-	Ec-04_004310.1	6.14873	10.903	231.915	-0.559354	0.310253	-1.8029	0.0714047	0.178223	Unbiased
chr_04	4492744	4496923	gene	-	Ec-04_004350.1	26.3496	31.8615	231.234	0.0519033	0.464971	0.111627	0.911119	0.954847	Unbiased
chr_04	4496391	4507076	gene	+	Ec-04_004360.1	2.03418	2.79758	46.5577	-0.25744	0.46358	-0.555329	0.578669	0.73334	Unbiased
chr_04	4522009	4532467	gene	-	Ec-04_004390.1	6.88273	7.98487	151.601	0.0295128	0.299815	0.0984365	0.921586	0.960387	Unbiased
chr_04	4533570	4545611	gene	-	Ec-04_004400.1	11.8756	10.7916	270.03	0.351906	0.301837	1.16588	0.243662	0.42363	Unbiased
chr_04	4545643	4549726	gene	+	Ec-04_004410.1	52.4782	38.6183	372.941	0.649756	0.345208	1.88221	0.0598071	0.156184	Unbiased
chr_04	4555420	4558046	gene	+	Ec-04_004430.1	27.9083	18.1614	121.086	0.89604	0.40966	2.18728	0.0287224	0.0903306	Unbiased
chr_04	4558077	4569909	gene	-	Ec-04_004440.1	33.5357	31.9133	755.325	0.314433	0.28796	1.09193	0.274863	0.458741	Unbiased
chr_04	4570279	4600321	gene	+	Ec-04_004450.1	5.89223	6.67696	364.648	0.0576245	0.342524	0.168235	0.866399	0.927728	Unbiased
chr_04	4601368	4607107	gene	-	Ec-04_004460.1	0.0640717	0.176407	1.25676	-1.31599	2.15832	-0.609729	0.542042	0.704316	Unbiased
chr_04	4618908	4626917	gene	+	Ec-04_004480.1	10.8065	16.565	209.092	-0.332355	0.467481	-0.710948	0.477117	0.65457	Unbiased
chr_04	4650725	4658143	gene	+	Ec-04_004515.1	9.24993	12.4072	154.452	-0.170729	0.478763	-0.356604	0.721388	0.836688	Unbiased
chr_04	4675082	4679686	gene	+	Ec-04_004540.1	8.72024	17.9154	116.744	-0.79444	0.339597	-2.33936	0.0193166	0.0670525	Unbiased
chr_04	4679687	4692058	gene	-	Ec-04_004550.1	4.18183	12.2911	190.824	-1.29078	0.339091	-3.80659	0.000140894	0.00137614	Female_biased
chr_04	4692596	4701296	gene	-	Ec-04_004560.1	23.7601	58.9747	684.882	-1.06847	0.250682	-4.26225	2.02377e-05	0.000273568	Female_biased
chr_04	4701424	4705110	gene	+	Ec-04_004570.1	0.429232	0.961913	4.84772	-0.717651	1.1928	-0.60165	0.547407	0.708188	Unbiased
chr_04	4708822	4724744	gene	+	Ec-04_004590.1	16.4917	13.2089	464.43	0.566254	0.306531	1.84729	0.0647045	0.165571	Unbiased
chr_04	4724861	4728309	gene	-	Ec-04_004595.1	3.27574	3.28902	22.4144	0.231108	0.703331	0.32859	0.742466	0.851223	Unbiased
chr_04	4728512	4734796	gene	+	Ec-04_004600.1	4.7889	2.95945	48.795	0.887745	0.466633	1.90245	0.0571126	0.151095	Unbiased
chr_04	4759260	4762689	gene	+	Ec-04_004637.1	0.183649	0.87751	3.46151	-2.10978	1.33212	-1.58378	0.113244	0.248545	Unbiased
chr_04	4764026	4772251	gene	+	Ec-04_004640.1	0.143254	0.915414	7.94805	-2.43987	1.25878	-1.93828	0.0525889	0.141947	Unbiased
chr_04	4774454	4787923	gene	+	Ec-04_004650.1	3.94915	5.0407	118.022	-0.109531	0.32927	-0.332648	0.7394	0.849534	Unbiased
chr_04	4787924	4799602	gene	-	Ec-04_004660.1	4.10638	11.9921	176.259	-1.2936	0.291186	-4.44251	8.89136e-06	0.000134499	Female_biased
chr_04	4799634	4812627	gene	+	Ec-04_004670.1	10.0025	36.9434	562.099	-1.64916	0.412665	-3.99636	6.43237e-05	0.000713982	Female_biased
chr_04	4818084	4818347	gene	-	Ec-04_004680.1	378.78	417.118	204.056	0.144711	0.328256	0.440847	0.659324	0.792852	Unbiased
chr_04	4881958	4891401	gene	-	Ec-04_004730.1	3.93088	7.17437	102.184	-0.659247	0.373281	-1.76609	0.077381	0.188811	Unbiased
chr_04	4929638	4950082	gene	-	Ec-04_004770.1	9.12787	5.77765	305.636	0.917495	0.308526	2.97381	0.00294131	0.0158302	Unbiased
chr_04	4950932	4958199	gene	-	Ec-04_004790.1	19.9139	10.0829	219.748	1.16893	0.397088	2.94376	0.00324246	0.0170185	Unbiased
chr_04	4967599	4974216	gene	-	Ec-04_004800.1	594.525	1246.5	11827.5	-0.860916	0.332072	-2.59256	0.00952639	0.0392934	Unbiased
chr_04	4974326	5004557	gene	+	Ec-04_004810.1	14.5736	8.40776	690.234	1.02451	0.309567	3.30948	0.000934682	0.00640829	Male_biased
chr_04	5005142	5022235	gene	+	Ec-04_004820.1	13.8656	9.16757	393.128	0.796125	0.31407	2.53487	0.011249	0.0444168	Unbiased
chr_04	5027484	5049585	gene	+	Ec-04_004840.1	2.75213	2.88485	121.091	0.15906	0.373553	0.425804	0.670251	0.800724	Unbiased
chr_04	5103554	5117445	gene	+	Ec-04_004910.1	0.0317531	0.0431067	1.00236	-0.239319	2.47018	-0.0968831	0.922819	0.960774	Unbiased
chr_04	5142579	5147421	gene	-	Ec-04_004930.1	1.73326	4.67052	29.2523	-1.19055	0.476362	-2.49926	0.0124453	0.0479759	Unbiased
chr_04	5147584	5154418	gene	+	Ec-04_004940.1	54.0776	69.7416	829.315	-0.132617	0.28172	-0.470739	0.637827	0.776675	Unbiased
chr_04	5158114	5158674	gene	+	Ec-04_004950.1	0.940634	0.90786	0.970721	0.917435	2.4919	0.368166	0.712749	0.830596	Unbiased
chr_04	5159721	5168888	gene	-	Ec-04_004960.1	67.5497	78.1082	1291.88	0.0455001	0.314218	0.144804	0.884865	0.939659	Unbiased
chr_04	5169050	5179697	gene	+	Ec-04_004980.1	16.7424	20.8864	389.088	-0.104526	0.336694	-0.310449	0.756219	0.860143	Unbiased
chr_04	5180102	5185401	gene	+	Ec-04_004990.1	5.94128	19.2599	124.543	-1.45801	0.433575	-3.36278	0.000771627	0.00549362	Female_biased
chr_04	5187130	5190017	gene	-	Ec-04_005000.1	152.678	100.595	728.13	0.835184	0.313914	2.66055	0.00780126	0.0336407	Unbiased
chr_04	5197577	5198067	gene	+	Ec-04_005030.1	3.30034	2.29021	2.74194	0.733324	1.49765	0.489651	0.624381	0.767433	Unbiased
chr_04	5199104	5219759	gene	-	Ec-04_005040.1	5.58627	7.70977	262.667	-0.225447	0.350256	-0.643662	0.519795	0.688279	Unbiased
chr_04	5219933	5222978	gene	+	Ec-04_005050.1	60.0588	44.291	315.42	0.662588	0.416404	1.59121	0.111561	0.246066	Unbiased
chr_04	5236289	5243035	gene	-	Ec-04_005080.1	22.5987	14.8729	251.345	0.834748	0.327407	2.54958	0.0107854	0.0430063	Unbiased
chr_04	5243046	5252168	gene	-	Ec-04_005090.1	13.341	9.65872	208.007	0.711433	0.299763	2.37332	0.0176289	0.0628051	Unbiased
chr_04	5252299	5265070	gene	+	Ec-04_005100.1	5.16808	4.43149	120.315	0.489767	0.31782	1.54102	0.123312	0.263904	Unbiased
chr_04	5275200	5283045	gene	-	Ec-04_005140.1	5.30967	6.79649	91.2776	-0.0776389	0.545873	-0.142229	0.886899	0.941369	Unbiased
chr_04	5283702	5289325	gene	-	Ec-04_005150.1	8.96871	5.86596	83.0908	0.879618	0.344558	2.55288	0.0106835	0.0427403	Unbiased
chr_04	5289357	5293092	gene	+	Ec-04_005160.1	0.96295	1.03229	7.34621	0.162919	1.0136	0.160733	0.872304	0.93136	Unbiased
chr_04	5293799	5302628	gene	+	Ec-04_005170.1	1.39978	0.881934	20.2538	0.90072	0.549608	1.63884	0.101247	0.228916	Unbiased
chr_04	5343617	5355921	gene	+	Ec-04_005240.1	3.27428	6.37386	114.127	-0.712725	0.350576	-2.03301	0.0420516	0.120346	Unbiased
chr_04	5380692	5386617	gene	-	Ec-04_005280.1	7.49749	11.7733	112.425	-0.433633	0.39617	-1.09456	0.273708	0.457601	Unbiased
chr_04	5387068	5399065	gene	-	Ec-04_005290.1	29.7965	22.3953	618.217	0.649164	0.28511	2.27689	0.0227926	0.076139	Unbiased
chr_04	5399245	5414186	gene	+	Ec-04_005300.1	2.11606	1.71442	56.5927	0.54802	0.432445	1.26726	0.205062	0.37654	Unbiased
chr_04	5414229	5419255	gene	-	Ec-04_005320.1	15.3605	17.3733	159.658	0.0565391	0.348982	0.162012	0.871297	0.930906	Unbiased
chr_04	5433871	5445452	gene	-	Ec-04_005350.1	23.2421	15.5068	444.332	0.792898	0.372983	2.12583	0.0335174	0.101472	Unbiased
chr_04	5445532	5461098	gene	+	Ec-04_005360.1	38.9179	114.421	2260.65	-1.32446	0.403252	-3.28444	0.00102186	0.00686488	Female_biased
chr_04	5477330	5477620	gene	+	Ec-04_005370.1	11.9227	1.03241	3.9045	3.58128	1.55901	2.29716	0.0216098	0.07314	Unbiased
chr_04	5479947	5480120	gene	-	Ec-04_005380.1	21.7272	1.73062	4.24	3.71439	1.57177	2.36319	0.0181184	0.0640784	Unbiased
chr_04	5507036	5507941	gene	+	Ec-04_005390.2	3.4907	0.226079	3.47411	3.41539	1.61491	2.11492	0.0344372	0.103622	Unbiased
chr_04	5528973	5529287	gene	+	Ec-04_005400.1	2.97341	0	0.9725	2.65222	2.41645	1.09757	0.272394	0.456167	Unbiased
chr_04	5533270	5533509	gene	+	Ec-04_005410.1	10.2935	0	2.59383	4.06242	1.79107	2.26815	0.0233198	0.0773771	Unbiased
chr_04	5535963	5536160	gene	-	Ec-04_005420.1	9.48826	3.03957	2.57891	1.87334	1.66238	1.1269	0.259785	0.441717	Unbiased
chr_04	5547576	5553165	gene	+	Ec-04_005430.1	10.533	7.18919	98.2621	0.781816	0.398642	1.9612	0.0498559	0.136531	Unbiased
chr_04	5566415	5571522	gene	+	Ec-04_005450.1	10.455	9.21594	100.135	0.395002	0.336747	1.17299	0.240799	0.420405	Unbiased
chr_04	5586430	5595465	gene	-	Ec-04_005470.1	2.43202	7.76594	85.3558	-1.38648	0.364991	-3.79867	0.000145475	0.00141467	Female_biased
chr_04	5602127	5614498	gene	+	Ec-04_005490.1	14.6327	13.8992	344.577	0.322089	0.341829	0.942253	0.346063	0.533654	Unbiased
chr_04	5617234	5619193	gene	-	Ec-04_005510.1	21.764	32.4129	102.593	-0.365263	0.395158	-0.924346	0.355306	0.542825	Unbiased
chr_04	5633578	5641703	gene	-	Ec-04_005560.1	14.858	30.0926	347.493	-0.764314	0.271091	-2.8194	0.00481142	0.0229839	Unbiased
chr_04	5684808	5689736	gene	+	Ec-04_005600.1	26.7047	36.0513	304.466	-0.180936	0.354684	-0.510133	0.609958	0.757099	Unbiased
chr_04	5689737	5692484	gene	-	Ec-04_005610.1	75.1756	60.6073	374.202	0.557528	0.294134	1.89549	0.0580278	0.152884	Unbiased
chr_04	5715048	5719408	gene	-	Ec-04_005630.1	42.1075	31.4587	318.107	0.629182	0.307582	2.04558	0.0407982	0.117439	Unbiased
chr_04	5725571	5735736	gene	-	Ec-04_005660.1	13.7201	10.3277	239.79	0.633637	0.381659	1.66022	0.0968707	0.22188	Unbiased
chr_04	5735790	5748165	gene	+	Ec-04_005670.1	6.35646	5.84921	149.095	0.336106	0.316851	1.06077	0.288794	0.473469	Unbiased
chr_04	5748166	5753900	gene	-	Ec-04_005680.1	24.7714	22.5362	268.202	0.405362	0.277438	1.46109	0.143991	0.294698	Unbiased
chr_04	5753981	5768805	gene	+	Ec-04_005690.1	9.29935	7.0268	239.61	0.606107	0.331014	1.83106	0.0670914	0.170242	Unbiased
chr_04	5769415	5773233	gene	+	Ec-04_005710.1	9.71598	9.232	70.2761	0.267172	0.572994	0.466274	0.64102	0.778915	Unbiased
chr_04	5779482	5807767	gene	-	Ec-04_005740.1	66.1629	39.9229	2972.47	0.975979	0.291692	3.34592	0.000820089	0.00574967	Unbiased
chr_04	5807768	5824158	gene	-	Ec-04_005765.1	4.99475	2.8839	129.072	1.03828	0.362376	2.8652	0.00416752	0.0207011	Unbiased
chr_04	5824311	5834201	gene	+	Ec-04_005770.1	14.4087	19.4693	326.131	-0.198763	0.30486	-0.65198	0.514414	0.684346	Unbiased
chr_04	5834327	5848710	gene	-	Ec-04_005780.1	11.3344	9.91294	300.136	0.403308	0.369233	1.09229	0.274707	0.458717	Unbiased
chr_04	5848725	5857675	gene	+	Ec-04_005790.1	58.4735	52.0331	974.194	0.362169	0.399842	0.90578	0.365052	0.551901	Unbiased
chr_04	5880572	5888508	gene	+	Ec-04_005820.1	0.908874	3.12188	29.9303	-1.49154	0.538739	-2.76858	0.00563011	0.0259113	Unbiased
chr_04	5888509	5893112	gene	-	Ec-04_005830.1	21.1189	14.7355	165.486	0.806846	0.324533	2.48617	0.0129126	0.0493281	Unbiased
chr_04	5907740	5914199	gene	+	Ec-04_005850.1	8.33521	9.50007	114.075	0.00359892	0.412797	0.00871836	0.993044	0.997305	Unbiased
chr_04	5914349	5920644	gene	-	Ec-04_005860.1	2.308	4.22816	39.6763	-0.686352	0.485693	-1.41314	0.157615	0.313725	Unbiased
chr_04	6000480	6006568	gene	-	Ec-04_005940.1	3.1806	5.83134	52.9344	-0.688849	0.419527	-1.64197	0.100597	0.227872	Unbiased
chr_04	6013785	6022545	gene	+	Ec-04_005950.1	7.67571	4.60487	106.382	1.02363	0.375151	2.72857	0.00636094	0.0285653	Unbiased
chr_04	6029435	6033891	gene	+	Ec-04_005970.1	5.38296	13.2931	79.4456	-1.06128	0.42509	-2.49661	0.0125387	0.0482386	Unbiased
chr_04	6034064	6040279	gene	-	Ec-04_005980.1	5.22396	13.9203	112.483	-1.1586	0.402362	-2.8795	0.0039831	0.0200311	Unbiased
chr_04	6040596	6050985	gene	+	Ec-04_005990.1	4.06481	8.68611	126.92	-0.883731	0.329755	-2.67997	0.00736298	0.0320931	Unbiased
chr_04	6051223	6059869	gene	-	Ec-04_006000.1	0.874552	1.59394	20.4253	-0.605692	0.529153	-1.14464	0.252357	0.43399	Unbiased
chr_04	6063371	6077967	gene	-	Ec-04_006010.1	3.29475	2.94017	89.5543	0.465453	0.393344	1.18332	0.236681	0.415773	Unbiased
chr_04	6078471	6087210	gene	-	Ec-04_006020.1	9.61857	17.3942	226.996	-0.624334	0.316715	-1.97128	0.0486918	0.134086	Unbiased
chr_04	6087303	6095144	gene	+	Ec-04_006030.1	4.20682	4.30208	66.1076	0.152991	0.389686	0.392602	0.694613	0.818757	Unbiased
chr_04	6097133	6103266	gene	+	Ec-04_006040.1	2.66188	3.39828	36.4673	-0.131398	0.450605	-0.291603	0.77059	0.868786	Unbiased
chr_04	6103267	6110001	gene	-	Ec-04_006050.1	2.90786	2.97589	39.8756	0.118525	0.549919	0.215531	0.829353	0.906021	Unbiased
chr_04	6110727	6118824	gene	+	Ec-04_006060.1	1.46843	2.62372	32.3801	-0.621501	0.526766	-1.17984	0.238063	0.417322	Unbiased
chr_04	6137023	6144126	gene	-	Ec-04_006080.1	0.0685895	0.14384	1.37146	-0.368466	2.24869	-0.163858	0.869843	0.929923	Unbiased
chr_04	6144338	6152984	gene	+	Ec-04_006090.1	9.00766	12.536	182.794	-0.247992	0.325241	-0.762486	0.44577	0.626247	Unbiased
chr_04	6170927	6175199	gene	+	Ec-04_006105.1	1.82639	3.49368	21.5239	-0.689799	0.613533	-1.12431	0.260884	0.442621	Unbiased
chr_04	6176093	6184050	gene	-	Ec-04_006110.1	25.4182	158.952	1346.95	-2.40202	0.281329	-8.53812	1.36427e-17	3.19335e-15	Female_biased
chr_04	6184154	6189963	gene	+	Ec-04_006120.1	46.1147	34.4882	464.424	0.627339	0.326966	1.91867	0.0550262	0.147097	Unbiased
chr_04	6189962	6199146	gene	-	Ec-04_006130.1	6.07114	13.2597	167.815	-0.860083	0.304622	-2.82344	0.00475108	0.0227675	Unbiased
chr_04	6202488	6209119	gene	-	Ec-04_006160.1	5.76355	8.60735	91.2416	-0.271274	0.4332	-0.626211	0.531177	0.696644	Unbiased
chr_04	6209594	6216816	gene	-	Ec-04_006170.1	9.94066	16.4479	187.634	-0.508839	0.375079	-1.35662	0.174902	0.338097	Unbiased
chr_04	6217523	6231392	gene	-	Ec-04_006180.1	65.7222	53.4304	1618.84	0.533541	0.31058	1.71788	0.0858181	0.203336	Unbiased
chr_04	6231570	6243564	gene	+	Ec-04_006190.1	6.24583	19.5	286.764	-1.37721	0.422404	-3.2604	0.00111253	0.00730844	Female_biased
chr_04	6256124	6268070	gene	+	Ec-04_006210.1	125.151	95.0632	2604.05	0.621143	0.279794	2.22	0.0264191	0.085004	Unbiased
chr_04	6277345	6283784	gene	+	Ec-04_006240.1	4.23157	8.04057	75.3714	-0.674413	0.372324	-1.81136	0.0700847	0.175964	Unbiased
chr_04	6290117	6305582	gene	-	Ec-04_006260.1	11.9546	12.6438	375.103	0.147102	0.27913	0.527003	0.598191	0.748412	Unbiased
chr_04	6322609	6327468	gene	+	Ec-04_006280.1	2110	1274.64	16648.5	0.967258	0.282545	3.42337	0.000618491	0.00458185	Unbiased
chr_04	6327469	6332803	gene	-	Ec-04_006290.1	6.87581	11.2161	93.2856	-0.456516	0.392967	-1.16172	0.245351	0.425568	Unbiased
chr_04	6417143	6427319	gene	+	Ec-04_006330.1	27.6962	26.1908	541.423	0.322183	0.249752	1.29001	0.197047	0.366208	Unbiased
chr_04	6433342	6448227	gene	+	Ec-04_006350.1	9.49627	15.1077	352.071	-0.387976	0.298858	-1.2982	0.19422	0.362621	Unbiased
chr_04	6448228	6453745	gene	-	Ec-04_006360.1	20.3761	27.0099	254.048	-0.139842	0.28007	-0.499311	0.61756	0.762492	Unbiased
chr_04	6477216	6479348	gene	-	Ec-04_006372.1	5.04107	2.38631	16.3271	1.30529	0.741832	1.75955	0.0784838	0.190699	Unbiased
chr_04	6479419	6490930	gene	-	Ec-04_006380.1	8.83491	8.39118	197.764	0.284224	0.328384	0.865522	0.386752	0.573658	Unbiased
chr_04	6490973	6493745	gene	+	Ec-04_006390.1	34.5549	60.8342	254.938	-0.570823	0.279398	-2.04305	0.0410476	0.11803	Unbiased
chr_04	6507130	6511410	gene	+	Ec-04_006430.1	32.3347	86.0509	482.338	-1.17645	0.305317	-3.85319	0.000116588	0.00117762	Female_biased
chr_04	6511411	6512557	gene	-	Ec-04_006440.1	8.15598	11.6007	21.9973	-0.238747	0.594443	-0.401632	0.687955	0.813953	Unbiased
chr_04	6512679	6516724	gene	+	Ec-04_006450.1	7.41581	25.9665	127.219	-1.54127	0.375589	-4.1036	4.06776e-05	0.000487619	Female_biased
chr_04	6525869	6540596	gene	-	Ec-04_006470.1	3.0221	2.88356	85.8095	0.357086	0.385901	0.925331	0.354794	0.542319	Unbiased
chr_04	6541181	6545623	gene	-	Ec-04_006480.1	12.557	17.2728	130.324	-0.219704	0.339529	-0.647083	0.517578	0.686707	Unbiased
chr_04	6545855	6556795	gene	+	Ec-04_006490.1	3.36878	7.4893	111.126	-0.86924	0.536064	-1.62152	0.104905	0.234919	Unbiased
chr_04	6556796	6563160	gene	-	Ec-04_006500.1	9.28265	8.07524	108.674	0.502275	0.352279	1.42579	0.15393	0.308482	Unbiased
chr_04	6563228	6571049	gene	+	Ec-04_006510.1	13.9508	28.2944	314.147	-0.772691	0.338927	-2.27982	0.0226185	0.075709	Unbiased
chr_04	6571050	6594564	gene	-	Ec-04_006520.1	5.30511	8.21012	304.488	-0.370362	0.275252	-1.34554	0.178452	0.342864	Unbiased
chr_04	6594707	6609177	gene	+	Ec-04_006530.1	11.0846	15.161	369.687	-0.224922	0.284125	-0.79163	0.428576	0.610187	Unbiased
chr_04	6629723	6629992	gene	-	Ec-00_010530.1	120.166	110.109	61.2051	0.380761	0.383754	0.992203	0.321099	0.50868	Unbiased
chr_04	6638011	6643710	gene	+	Ec-04_006560.1	1.46962	8.73274	53.8812	-2.26575	0.516505	-4.38669	1.15086e-05	0.000167812	Female_biased
chr_04	6646355	6651505	gene	-	Ec-28_000460.1	11.0055	11.7533	114.196	0.157882	0.33532	0.470839	0.637756	0.776675	Unbiased
chr_04	6652241	6655590	gene	+	Ec-28_000450.1	14.7069	26.6536	133.32	-0.615508	0.35586	-1.72963	0.0836956	0.199581	Unbiased
chr_04	6655816	6660284	gene	-	Ec-28_000440.1	24.748	75.4454	426.147	-1.389	0.3118	-4.4548	8.39734e-06	0.000128483	Female_biased
chr_04	6660437	6671317	gene	+	Ec-28_000430.1	20.1027	29.7116	521.94	-0.293396	0.259983	-1.12852	0.2591	0.441217	Unbiased
chr_04	6693005	6696048	gene	+	Ec-28_000410.1	5.5701	5.88005	34.7413	0.188896	0.487237	0.387687	0.698247	0.821084	Unbiased
chr_04	6696867	6711846	gene	-	Ec-28_000400.1	3.96964	8.44497	174.603	-0.804104	0.465491	-1.72743	0.0840898	0.200308	Unbiased
chr_04	6712412	6718917	gene	+	Ec-28_000390.1	9.83375	10.2023	128.181	0.195904	0.308116	0.635812	0.524899	0.691606	Unbiased
chr_04	6719437	6733673	gene	-	Ec-28_000360.1	8.27427	9.47147	247.293	0.040994	0.426162	0.0961934	0.923367	0.960774	Unbiased
chr_04	6734262	6738113	gene	+	Ec-28_000350.1	42.1855	79.7823	453.562	-0.721951	0.326355	-2.21217	0.0269551	0.0863468	Unbiased
chr_04	6745830	6752402	gene	+	Ec-28_000330.1	56.3107	59.5759	748.394	0.166635	0.254618	0.654453	0.51282	0.683112	Unbiased
chr_04	6752421	6755077	gene	-	Ec-28_000320.1	45.7776	55.4761	263.57	-0.0331995	0.277975	-0.119433	0.904932	0.951684	Unbiased
chr_04	6755198	6761049	gene	+	Ec-28_000310.1	13.965	17.9433	181.196	-0.152949	0.33096	-0.462136	0.643984	0.781307	Unbiased
chr_04	6818815	6821520	gene	-	Ec-28_000260.1	219.676	123.089	946.801	1.07713	0.303535	3.54861	0.000387275	0.00312773	Male_biased
chr_04	6822536	6826391	gene	+	Ec-28_000250.1	45.8052	69.7173	432.205	-0.386267	0.309671	-1.24735	0.212271	0.385374	Unbiased
chr_04	6839174	6842455	gene	+	Ec-28_000230.1	59.1981	48.9138	347.761	0.519315	0.324474	1.60048	0.109492	0.242907	Unbiased
chr_04	6843730	6848998	gene	+	Ec-28_000220.1	32.3247	36.3651	353.634	0.0758799	0.258982	0.292993	0.769527	0.868222	Unbiased
chr_04	6848262	6855952	gene	-	Ec-28_000210.1	2.90078	1.31399	32.2716	1.44612	0.524207	2.75868	0.00580353	0.0265265	Unbiased
chr_04	6856298	6874958	gene	+	Ec-28_000200.1	10.8464	13.1072	434.158	-0.0212172	0.260179	-0.0815482	0.935006	0.967118	Unbiased
chr_04	6911787	6920262	gene	+	Ec-28_000160.1	3.42873	7.22262	86.3672	-0.825866	0.340474	-2.42564	0.0152816	0.0562759	Unbiased
chr_04	6919448	6929639	gene	-	Ec-28_000150.1	3.35097	5.80795	77.2662	-0.599749	0.368376	-1.62809	0.103506	0.232448	Unbiased
chr_04	6929719	6949266	gene	+	Ec-28_000140.2	0.0609458	0.3691	7.73349	-2.25389	1.02062	-2.20835	0.0272196	0.0868396	Unbiased
chr_04	6946923	6974796	gene	-	Ec-28_000130.1	0.720272	5.09426	145.136	-2.54333	0.4771	-5.33081	9.77768e-08	2.64077e-06	Female_biased
chr_04	7015820	7016953	gene	+	Ec-28_000100.1	12.6121	4.83054	20.6917	1.55196	0.809256	1.91776	0.0551418	0.147275	Unbiased
chr_04	7073096	7081648	gene	-	Ec-28_000080.1	30.0022	33.1821	524.429	0.117061	0.271884	0.430556	0.666791	0.798593	Unbiased
chr_04	7085277	7101261	gene	+	Ec-28_000060.1	3.49357	6.11205	145.654	-0.557349	0.334036	-1.66853	0.0952104	0.218906	Unbiased
chr_04	7106209	7110555	gene	+	Ec-28_000050.1	48.7367	73.2316	511.667	-0.359911	0.295943	-1.21615	0.223927	0.400756	Unbiased
chr_04	7131641	7135221	gene	+	Ec-28_000010.1	13.3855	57.3591	230.067	-1.8069	0.353523	-5.11114	3.20218e-07	7.5806e-06	Female_biased
chr_04	7137087	7143667	gene	+	Ec-28_001040.1	58.5074	108.536	1040.13	-0.59177	0.338314	-1.74918	0.0802604	0.193802	Unbiased
chr_04	7189943	7203707	gene	+	Ec-28_000990.1	4.79246	4.64981	126.393	0.301614	0.346575	0.870271	0.384152	0.570944	Unbiased
chr_04	7203757	7203912	gene	+	Ec-28_000980.1	53.5371	60.1278	17.7191	-0.0257868	0.619839	-0.0416024	0.966816	0.983972	Unbiased
chr_04	7205874	7212942	gene	-	Ec-28_000970.1	9.36567	11.7929	145.388	-0.122782	0.329082	-0.373104	0.709071	0.828191	Unbiased
chr_04	7213085	7225567	gene	+	Ec-28_000960.2	3.97428	5.02354	109.06	-0.101783	0.308279	-0.330166	0.741275	0.850426	Unbiased
chr_04	7225731	7234778	gene	-	Ec-28_000950.1	34.4905	34.1672	609.083	0.263024	0.271136	0.97008	0.332007	0.519349	Unbiased
chr_04	7251039	7257690	gene	+	Ec-28_000910.1	200.94	201.512	2633.63	0.240467	0.251358	0.956671	0.338733	0.5262	Unbiased
chr_04	7259972	7260343	gene	-	Ec-28_000900.1	131.902	564.45	236.22	-1.76745	0.55415	-3.18949	0.00142526	0.0089234	Female_biased
chr_04	7264907	7304237	gene	+	Ec-28_000870.1	5.05701	6.04217	394.656	-0.0223389	0.296174	-0.0754249	0.939877	0.9699	Unbiased
chr_04	7308297	7315819	gene	-	Ec-28_000860.1	1.24893	1.98793	23.1686	-0.38002	0.539848	-0.703938	0.481472	0.658108	Unbiased
chr_04	7350523	7354785	gene	+	Ec-28_000850.2	50.2983	28.0882	333.141	1.1074	0.295531	3.74716	0.00017885	0.00165479	Male_biased
chr_04	7373102	7376614	gene	-	Ec-28_000830.1	73.932	65.0266	486.229	0.424285	0.28712	1.47773	0.139481	0.287817	Unbiased
chr_04	7376778	7380282	gene	+	Ec-28_000820.1	24.6138	25.6847	174.525	0.121732	0.399363	0.304814	0.760508	0.862594	Unbiased
chr_04	7383253	7393443	gene	+	Ec-28_000810.1	8.57393	6.17105	146.826	0.750083	0.455932	1.64517	0.0999357	0.226913	Unbiased
chr_04	7439290	7447376	gene	-	Ec-28_000750.1	0.378801	0.248008	5.00197	0.902978	1.15465	0.782035	0.434194	0.616131	Unbiased
chr_04	7454636	7478607	gene	-	Ec-28_000730.2	0.0196222	0.241334	5.42492	-3.10731	1.1849	-2.62244	0.00873037	0.0366984	Unbiased
chr_04	7478972	7485287	gene	+	Ec-28_000720.1	23.561	23.541	289.918	0.265602	0.283325	0.937446	0.348529	0.536279	Unbiased
chr_04	7492279	7499536	gene	-	Ec-28_000710.1	12.3154	12.5737	178.565	0.245294	0.370843	0.661449	0.508324	0.679497	Unbiased
chr_04	7500589	7519186	gene	-	Ec-28_000690.1	4.81832	5.75663	192.251	-0.0374158	0.332143	-0.11265	0.910308	0.954361	Unbiased
chr_04	7530984	7532837	gene	+	Ec-28_000670.1	22.4048	29.2617	94.0687	-0.125212	0.376	-0.333012	0.739125	0.849389	Unbiased
chr_04	7535551	7546699	gene	+	Ec-28_000660.1	11.3971	9.80447	231.355	0.456064	0.313509	1.45471	0.14575	0.297247	Unbiased
chr_04	7551166	7563752	gene	+	Ec-28_000610.1	14.7615	14.1464	358.332	0.282509	0.277047	1.01972	0.307864	0.493811	Unbiased
chr_04	7563267	7581586	gene	-	Ec-28_000600.1	12.253	15.8357	501.745	-0.140753	0.263744	-0.533671	0.593569	0.744235	Unbiased
chr_04	7583590	7583763	gene	-	Ec-28_000590.1	3.52681	7.5572	1.87899	-1.03283	1.63072	-0.633358	0.5265	0.692699	Unbiased
chr_04	7584105	7591459	gene	-	Ec-28_000580.1	52.1848	55.2378	778.478	0.162152	0.247385	0.655465	0.512168	0.682516	Unbiased
chr_04	7592337	7596756	gene	+	Ec-28_000570.1	13.7949	12.9884	115.418	0.337987	0.367302	0.920189	0.357474	0.545014	Unbiased
chr_04	7606032	7622217	gene	+	Ec-28_000540.1	5.43352	3.21503	138.219	1.02999	0.41502	2.48178	0.0130728	0.0497483	Unbiased
chr_04	7625254	7638471	gene	-	Ec-28_000530.1	9.60429	13.0491	287.515	-0.167357	0.305236	-0.548288	0.583494	0.736406	Unbiased
chr_04	7638865	7644890	gene	-	Ec-28_000520.1	26.7897	19.3429	280.99	0.695526	0.319807	2.17483	0.029643	0.0923841	Unbiased
chr_04	7662900	7668744	gene	-	Ec-28_000490.1	77.3597	114.654	1076.51	-0.295896	0.267057	-1.10799	0.267867	0.451347	Unbiased
chr_04	7668820	7681330	gene	+	Ec-28_000480.1	9.06879	6.99145	196.804	0.605097	0.360084	1.68043	0.0928727	0.214936	Unbiased
chr_04	7687085	7687399	gene	+	Ec-28_001070.1	88.9583	23.5567	36.3975	2.17397	0.494028	4.4005	1.08003e-05	0.000158349	Male_biased
chr_04	7707752	7721807	gene	-	Ec-28_001050.1	4.05696	4.28535	113.831	0.180352	0.34167	0.527854	0.597601	0.747884	Unbiased
chr_04	7786844	7810383	gene	+	Ec-00_004280.1	24.3859	22.422	1093.32	0.340892	0.268805	1.26818	0.204734	0.376145	Unbiased
chr_04	7815077	7816413	gene	-	Ec-00_004270.1	181.368	106.703	383.136	1.01791	0.340522	2.98926	0.00279651	0.015229	Unbiased
chr_04	7901094	7902285	gene	+	Ec-00_004230.2	0.621329	0.17179	0.985508	1.37783	2.48584	0.554271	0.579393	0.73384	Unbiased
chr_04	7908206	7910869	gene	+	Ec-00_000710.2	3.6066	2.2009	15.234	0.921281	0.685757	1.34345	0.179126	0.343609	Unbiased
chr_04	7913201	7917216	gene	+	Ec-00_011360.1	7.17887	3.62616	43.4298	1.27266	0.440409	2.88973	0.00385571	0.0195526	Unbiased
chr_04	7927201	7931850	gene	+	Ec-28_001510.1	3.49116	5.03779	38.0463	-0.244624	0.431741	-0.566599	0.570987	0.727057	Unbiased
chr_04	7931070	7939313	gene	-	Ec-28_001500.1	8.45164	8.84538	139.462	0.178953	0.296057	0.604454	0.545542	0.706731	Unbiased
chr_04	7939501	7951993	gene	+	Ec-28_001490.1	13.8449	7.89612	270.056	1.05425	0.354654	2.97262	0.00295273	0.0158622	Unbiased
chr_04	7970999	7971151	gene	+	Ec-28_001460.1	8.02538	3.34477	1.75594	2.15358	1.93951	1.11038	0.266837	0.450252	Unbiased
chr_04	7972738	7972938	gene	+	Ec-28_001450.1	2.70675	1.023	0.804335	0.985027	2.61329	0.37693	0.706225	0.826604	Unbiased
chr_04	7977226	7988849	gene	+	Ec-28_001440.1	17.3894	34.1928	564.274	-0.688296	0.341601	-2.01491	0.0439137	0.124493	Unbiased
chr_04	8023386	8031726	gene	+	Ec-28_001410.1	7.68745	18.437	204.638	-1.04021	0.398539	-2.61005	0.00905277	0.037768	Unbiased
chr_04	8033554	8040897	gene	-	Ec-28_001400.1	60.1614	68.2613	925.196	0.0358227	0.308946	0.115951	0.907691	0.952976	Unbiased
chr_04	8062278	8062571	gene	-	Ec-28_001380.1	1.90665	1.73516	1.00423	0.955859	2.22708	0.429199	0.667778	0.799041	Unbiased
[truncated: 8,498 more rows]
