# Supplementary material for: 3D chromatin maps of a brown alga reveal U/V sex chromosome spatial organization
Source: Nat Commun. 2024 Nov 6;15:9590. doi: 10.1038/s41467-024-53453-5 (PMC11541908; doi:10.1038/s41467-024-53453-5)
Supplement: Supplementary file 12 — Supplementary Dataset 8 [file 41467_2024_53453_MOESM12_ESM.xlsx]

## Sheet: Supplementary Data 8
Supplementary Data 8: Number of sex biased genes (SBG) in compartments A and B in males and females.
Sample	Number of SBG	N. genes in Conserved A	N. of genes in Conserved B	N. of genes in comp A	N. of genes in comp B
Male biased genes	860	390	405	24	41
Female biased genes	1258	655	522	27	54
Unbiased	10687	5203	4831	296	357
Conserved A': regions that correspond to compartment A in both males and females;
Conserved B': regions that correspond to compartment B in both males and females
compA: sex-specific compartment A, and compB: sex-specific compartment B
