# Supplementary material for: 3D chromatin maps of a brown alga reveal U/V sex chromosome spatial organization
Source: Nat Commun. 2024 Nov 6;15:9590. doi: 10.1038/s41467-024-53453-5 (PMC11541908; doi:10.1038/s41467-024-53453-5)
Supplement: Supplementary file 13 — Supplementary Dataset 9 [file 41467_2024_53453_MOESM13_ESM.xlsx]

## Sheet: Supplementary Data 9
Supplementary Data 9: Comparative statistics of Ectocarpus sex determination region (SDR) annotations between the V2 and the V5 assembly
Statistics of annotation for SDR	v2 male SDR	v2 female SDR	v5 male SDR	v5 female SDR
Protein-coding genes	21	15	23	18
Total gene length (bp)	624061	333016	623422	853354
Mean gene length (bp)	29717	22201	27105	47408
Longest gene (bp)	87404	80200	87634	160109
Shortest gene (bp)	285	989	171	2406
